# Supplementary material for: Sex differences in cardiac transcriptomic response to neonatal sleep apnea
Source: Physiol Rep. 2024 Jul 9;12(13):e16110. doi: 10.14814/phy2.16110 (PMC11233197; doi:10.14814/phy2.16110)
Supplement: Supplementary file 1 — Data S1. [file PHY2-12-e16110-s002.xls]

## Sheet: female 1 mo 1.4f 0.05p genes
Supplementary Data S1
Cheung et al.
Female data
#%result_name=FEMALE neoCIH batching plus additional 1.7 F0.3 (3
#%array_type=RTA-1_0
#%annotation=RTA-1_0.r3.na36.1.rn6.a1.transcript.csv
#%comparison=Female 1 mo CIH vs Female 1 mo Control
ID	Female 1 mo Control Avg (log2)	Female 1 mo CIH Avg (log2)	Fold Change	P-val	FDR P-val	Gene Symbol	Description	Group
TC0X00002282.rn.1	8.9	10.28	2.62	2.20E-05	0.5057	Chrdl1	chordin-like 1; INVOLVED IN cell fate determination AND neuron differentiation AND compound eye development (ortholog) AND PARTICIPATES IN Bone morphogenetic proteins signaling pathway AND FOUND IN extracellular region (inferred) AND INTERACTS WITH 6-propyl-2-thiouracil AND benzo[a]pyrene AND mercaptopurine	Coding
TC0400002481.rn.1	12.92	12.32	-1.51	0.0028	0.526	Ppp1r3a	protein phosphatase 1, regulatory subunit 3A; protein phosphatase 1, regulatory subunit 3A (Ppp1r3a), mRNA; PARTICIPATES IN glycogen biosynthetic pathway AND glycogen degradation pathway AND insulin responsive facilitative sugar transporter mediated glucose transport pathway AND ASSOCIATED WITH Hypoglycemia (ortholog) AND Insulin Resistance (ortholog) AND Lipodystrophy Familial Partial (ortholog)…	Coding
TC0100000008.rn.1	5.71	5.17	-1.45	0.0464	0.6266	ENSMUSG00000064471; ENSMUSG00000065204	predicted gene, 23406; predicted gene, 24610	Small_RNA
TC1000000039.rn.1	16.97	16.35	-1.54	0.0133	0.526	DUF1725.116	Unannotated AceView Transcript	Unassigned
TC1000000068.rn.1	12.41	11.85	-1.47	0.0114	0.526	sweymer	Unannotated AceView Transcript	Unassigned
TC1000000089.rn.1	5.02	5.56	1.45	0.0396	0.6024	ENSMUSG00000084737	predicted gene, 25805	Small_RNA
TC1000000113.rn.1	5.54	4.9	-1.56	0.0112	0.526	NONMMUG015680	Non-coding transcript identified by NONCODE: Antisense	NonCoding
TC1000000306.rn.1	10.68	11.26	1.49	0.0168	0.5365	Dusp1	dual specificity phosphatase 1; ENCODES a protein that exhibits protein tyrosine/threonine phosphatase activity AND MAP kinase tyrosine/serine/threonine phosphatase activity (ortholog) AND INVOLVED IN cellular response to hormone stimulus AND intracellular signal transduction AND negative regulation of apoptotic process AND PARTICIPATES IN c-Jun N-terminal kinases MAPK signaling pathway AND p38 M…	Coding
TC1000000342.rn.1	4.36	3.84	-1.44	0.0447	0.6189	pawmee	Unannotated AceView Transcript	Unassigned
TC1000000388.rn.1	4.6	5.38	1.71	0.0136	0.526	NONMMUG005815	Non-coding transcript identified by NONCODE: Linc, Non-coding transcript identified by Luo, et al.	NonCoding
TC1000000401.rn.1	16.65	16.07	-1.49	0.0377	0.5953	numoy; skylar	Unannotated AceView Transcript	Unassigned
TC1000000402.rn.1	15.57	14.83	-1.67	0.0028	0.526			Pseudogene
TC1000000406.rn.1	17.46	16.85	-1.52	0.0137	0.526	neemoy	Unannotated AceView Transcript	Unassigned
TC1000000435.rn.1	4.15	4.67	1.43	0.0187	0.5418	ENSMUSG00000082750	predicted gene 12156, Non-coding transcript identified by NONCODE: Linc, pseudogene similar to part of adenosine kinase (Adk)	Multiple_Complex
TC1000000474.rn.1	18.16	17.53	-1.55	0.011	0.526			NonCoding
TC1000000536.rn.1	3.42	3.96	1.46	0.0077	0.526	ENSMUSG00000083542	olfactory receptor 1379, pseudogene 1	Pseudogene
TC1000000537.rn.1	3.26	3.77	1.43	0.0324	0.5766	Olr1405	olfactory receptor 1405; ENCODES a protein that exhibits G-protein coupled receptor activity (inferred) AND olfactory receptor activity (inferred) AND INVOLVED IN detection of chemical stimulus involved in sensory perception of smell (inferred) AND G-protein coupled receptor signaling pathway (inferred) AND FOUND IN integral component of membrane (inferred) AND plasma membrane (inferred) AND INTE…	Coding
TC1000000578.rn.1	3.94	4.53	1.51	0.0026	0.526	mawna	Unannotated AceView Transcript	Unassigned
TC1000000596.rn.1	3.8	4.31	1.42	0.0037	0.526	LOC102551198	uncharacterized LOC102551198	NonCoding
TC1000000621.rn.1	17.16	16.64	-1.43	0.0183	0.5415	DUF1725.211; seeper	Unannotated AceView Transcript	Unassigned
TC1000000633.rn.1	18.69	18.15	-1.45	0.014	0.526	DUF1725.215; DUF1725.385; DUF1725.99	Unannotated AceView Transcript	Unassigned
TC1000000639.rn.1	4.04	4.71	1.58	0.0038	0.526	NONMMUG006184	Non-coding transcript identified by NONCODE: Sense No Exonic	NonCoding
TC1000000016.rn.1	3.8	4.52	1.64	0.0094	0.526	5S_rRNA	5S ribosomal RNA	Ribosomal
TC1000000015.rn.1	18.03	17.54	-1.4	0.036	0.5873	sharmer	Unannotated AceView Transcript	Unassigned
TC1000000005.rn.1	16.59	16.1	-1.41	0.0157	0.5303			Pseudogene
TC0X00002678.rn.1	16.93	16.44	-1.41	0.0164	0.5332	DUF1725.299	Unannotated AceView Transcript	Unassigned
TC0X00002466.rn.1	3.73	3.15	-1.5	0.0317	0.5766	Olr1766	olfactory receptor 1766; ENCODES a protein that exhibits G-protein coupled receptor activity (inferred) AND olfactory receptor activity (inferred) AND INVOLVED IN detection of chemical stimulus involved in sensory perception of smell (inferred) AND G-protein coupled receptor signaling pathway (inferred) AND FOUND IN integral component of membrane (inferred) AND plasma membrane (inferred)	Coding
TC0X00002469.rn.1	10.83	10.26	-1.49	0.0234	0.5582	blerser	Unannotated AceView Transcript	Unassigned
TC0X00002471.rn.1	16.19	15.53	-1.58	0.0028	0.526			Pseudogene
TC0X00002490.rn.1	6.78	7.54	1.69	0.0265	0.5593	Gpc3	glypican 3	Coding
TC0X00002491.rn.1	15.69	15.04	-1.58	0.0056	0.526	marbey	Unannotated AceView Transcript	Unassigned
TC0X00002522.rn.1	3.63	4.61	1.98	0.0236	0.5593	NONMMUG044985	Non-coding transcript identified by NONCODE: Sense No Exonic	NonCoding
TC0X00002543.rn.1	17.15	16.51	-1.56	0.0251	0.5593	plybey	Unannotated AceView Transcript	Unassigned
TC0X00002544.rn.1	16.88	16.35	-1.44	0.0125	0.526	zeyjee	Unannotated AceView Transcript	Unassigned
TC0X00002548.rn.1	6.24	5.69	-1.47	0.0401	0.6056	skabey	Unannotated AceView Transcript	Unassigned
TC0X00002552.rn.1	16.13	15.61	-1.43	0.048	0.6309			Pseudogene
TC0X00002554.rn.1	16.95	16.31	-1.56	0.0252	0.5593	skarbey	Unannotated AceView Transcript	Unassigned
TC0X00002555.rn.1	17.48	16.84	-1.56	0.0145	0.5303	skawbey	Unannotated AceView Transcript	Unassigned
TC0X00002556.rn.1	17.32	16.78	-1.45	0.0265	0.5593	skerbey	Unannotated AceView Transcript	Unassigned
TC0X00002557.rn.1	17.69	17.19	-1.41	0.0414	0.6063	skeybey	Unannotated AceView Transcript	Unassigned
TC0X00002558.rn.1	17.79	17.2	-1.5	0.0205	0.5517	skorbey	Unannotated AceView Transcript	Unassigned
TC0X00002565.rn.1	17.69	17.19	-1.41	0.0414	0.6063	slubey	Unannotated AceView Transcript	Unassigned
TC0X00002567.rn.1	5.47	6.51	2.06	0.0015	0.526	Mir743a	microRNA 743a; INTERACTS WITH aflatoxin B1	Precursor_microRNA
TC0X00002615.rn.1	17.69	17.19	-1.41	0.0414	0.6063	spobey	Unannotated AceView Transcript	Unassigned
TC0X00002617.rn.1	3.58	4.18	1.51	0.0009	0.526	ENSMUSG00000082794	predicted gene 6806, Non-coding transcript identified by NONCODE: Linc, DnaJ (Hsp40) homolog, subfamily A, member 1 (Dnaja1) pseudogene	Multiple_Complex
TC0X00002620.rn.1	16.76	16.15	-1.53	0.0057	0.526	DUF1725.96	Unannotated AceView Transcript	Unassigned
TC0X00002621.rn.1	16.97	16.33	-1.56	0.0083	0.526	spybey	Unannotated AceView Transcript	Unassigned
TC1000000683.rn.1	3.84	4.33	1.41	0.0451	0.6204	Olr1442	olfactory receptor 1442; ENCODES a protein that exhibits G-protein coupled receptor activity (inferred) AND olfactory receptor activity (inferred) AND INVOLVED IN detection of chemical stimulus involved in sensory perception of smell (inferred) AND G-protein coupled receptor signaling pathway (inferred) AND FOUND IN integral component of membrane (inferred) AND plasma membrane (inferred)	Coding
TC1000000692.rn.1	16.86	16.37	-1.41	0.0328	0.5766	DUF1725.217	Unannotated AceView Transcript	Unassigned
TC1000000843.rn.1	17.23	16.65	-1.5	0.0155	0.5303			NonCoding
TC1000000878.rn.1	4.58	5.34	1.69	0.026	0.5593	NONMMUG006487	Non-coding transcript identified by NONCODE: Antisense	NonCoding
TC1000001630.rn.1	3.6	4.08	1.4	0.0147	0.5303	fleynee	Unannotated AceView Transcript	Unassigned
TC1000001683.rn.1	5.23	5.73	1.42	0.0079	0.526	NONMMUG007673	Non-coding transcript identified by NONCODE: Linc	NonCoding
TC1000001693.rn.1	7.62	8.19	1.49	0.032	0.5766	LOC102550197	uncharacterized LOC102550197	NonCoding
TC1000001771.rn.1	9	7.84	-2.23	0.0002	0.526	flerner	Unannotated AceView Transcript	Unassigned
TC1000001779.rn.1	5.16	4.49	-1.58	0.0052	0.526	NONMMUG007817	Non-coding transcript identified by NONCODE: Linc	NonCoding
TC1000001836.rn.1	5.51	4.89	-1.54	0.0271	0.5593	ENSMUSG00000082544	predicted gene 11667, Non-coding transcript identified by NONCODE: Linc, ribosomal protein L7a pseudogene	Multiple_Complex
TC1000001842.rn.1	6.04	5.4	-1.56	0.0039	0.526	NONMMUG007934	Non-coding transcript identified by NONCODE: Linc, Non-coding transcript identified by Luo, et al.	NonCoding
TC1000001862.rn.1	5.68	5.08	-1.52	0.0204	0.5513	zeyney	Unannotated AceView Transcript	Unassigned
TC1000001960.rn.1	17.43	16.87	-1.47	0.0325	0.5766	raloy	Unannotated AceView Transcript	Unassigned
TC1000001490.rn.1	3.29	3.85	1.47	0.006	0.526	NONMMUG007402	Non-coding transcript identified by NONCODE: Linc, Non-coding transcript identified by Luo, et al.	NonCoding
TC1000001982.rn.1	2.81	3.33	1.44	0.0036	0.526	NONMMUG008162	Non-coding transcript identified by NONCODE: Linc	NonCoding
TC1000002027.rn.1	4.64	5.13	1.4	0.0436	0.615	KnowTID_00001208	Non-coding transcript identified by Luo, et al., Non-coding transcript identified by NONCODE: Linc	NonCoding
TC1000002046.rn.1	10.43	10.98	1.46	0.0374	0.5937	Gaa	glucosidase, alpha, acid; ENCODES a protein that exhibits alpha-glucosidase activity AND carbohydrate binding AND INVOLVED IN glycogen catabolic process AND cardiac muscle contraction (ortholog) AND diaphragm contraction (ortholog) AND PARTICIPATES IN galactose metabolic pathway AND starch and sucrose metabolic pathway AND ASSOCIATED WITH Glycogen Storage Disease Type II (ortholog) AND FOUND IN l…	Coding
TC1000002148.rn.1	17.52	17	-1.43	0.0388	0.6008	gerla; nersy	Unannotated AceView Transcript	Unassigned
TC1000002151.rn.1	16.43	15.73	-1.62	0.0043	0.526			Pseudogene
TC1000002157.rn.1	12.32	11.82	-1.42	0.0287	0.5659	chymer	Unannotated AceView Transcript	Unassigned
TC1000002205.rn.1	6.19	5.69	-1.42	0.0385	0.5997	Rmi2	RecQ mediated genome instability 2; FOUND IN cytoplasm (ortholog) AND nucleus (ortholog) AND INTERACTS WITH 17beta-estradiol (ortholog) AND 2 3 7 8-tetrachlorodibenzodioxine (ortholog) AND aflatoxin B1 (ortholog)	Coding
TC1000002206.rn.1	9.36	8.64	-1.65	0.0092	0.526			Coding
TC1000002273.rn.1	3.58	3.02	-1.46	0.0024	0.526	NONMMUG015687	Non-coding transcript identified by NONCODE: Sense No Exonic	NonCoding
TC1000002306.rn.1	12.88	12.06	-1.77	6.42E-05	0.526			Precursor_microRNA
TC1000002017.rn.1	4.65	5.29	1.55	0.0144	0.5301	Birc5	baculoviral IAP repeat-containing 5; ENCODES a protein that exhibits chaperone binding (ortholog) AND cofactor binding (ortholog) AND cysteine-type endopeptidase inhibitor activity involved in apoptotic process (ortholog) AND INVOLVED IN negative regulation of apoptotic process AND positive regulation of cell cycle AND response to drug AND PARTICIPATES IN colorectal cancer pathway AND ASSOCIATED …	Coding
TC1000001403.rn.1	16.78	16.09	-1.61	0.0304	0.5736	stynoy	Unannotated AceView Transcript	Unassigned
TC1000001376.rn.1	5.92	5.41	-1.42	0.0104	0.526	ENSMUSG00000064526	predicted gene, 26439	Small_RNA
TC1000001292.rn.1	3.61	4.13	1.43	0.0313	0.575	klunar	Unannotated AceView Transcript	Unassigned
TC1000000908.rn.1	7.38	8.85	2.75	0.0019	0.526	Per1	period circadian clock 1; ENCODES a protein that exhibits chromatin DNA binding (ortholog) AND E-box binding (ortholog) AND kinase binding (ortholog) AND INVOLVED IN circadian rhythm AND negative regulation of I-kappaB kinase/NF-kappaB signaling AND negative regulation of JNK cascade AND FOUND IN nucleus AND cytoplasm (ortholog) AND INTERACTS WITH 17beta-estradiol AND 2 3 7 8-tetrachlorodibenzodi…	Coding
TC1000000974.rn.1	12.5	13.32	1.77	0.0271	0.5593	Eno3	enolase 3, beta, muscle; ENCODES a protein that exhibits phosphopyruvate hydratase activity AND protein heterodimerization activity AND protein homodimerization activity AND INVOLVED IN aging AND response to drug AND skeletal muscle tissue regeneration AND PARTICIPATES IN gluconeogenesis pathway AND glycolysis pathway AND glycolysis/gluconeogenesis pathway AND ASSOCIATED WITH Aortic Valve Stenosi…	Coding
TC1000000986.rn.1	8.29	7.76	-1.44	0.003	0.526	flawnu	Unannotated AceView Transcript	Unassigned
TC1000001035.rn.1	5.68	5.17	-1.42	0.0334	0.5766	Olr1488	olfactory receptor 1488; ENCODES a protein that exhibits G-protein coupled receptor activity (inferred) AND olfactory receptor activity (inferred) AND INVOLVED IN detection of chemical stimulus involved in sensory perception of smell (inferred) AND G-protein coupled receptor signaling pathway (inferred) AND FOUND IN integral component of membrane (inferred) AND plasma membrane (inferred) AND INTE…	Coding
TC1000001046.rn.1	4.02	3.44	-1.49	0.0157	0.5303	Olr1516	olfactory receptor 1516	Coding
TC1000001047.rn.1	4.02	3.44	-1.49	0.0157	0.5303	Olr1516	olfactory receptor 1516 (Olr1516), mRNA; ENCODES a protein that exhibits olfactory receptor activity (inferred) AND INVOLVED IN detection of chemical stimulus involved in sensory perception of smell (inferred) AND G-protein coupled receptor signaling pathway (inferred) AND FOUND IN integral component of membrane (inferred) AND INTERACTS WITH C60 fullerene AND crocidolite asbestos (ortholog); olfa…	Coding
TC1000001055.rn.1	5.36	4.83	-1.44	0.0183	0.5415	ENSMUSG00000088889	predicted gene, 24211	Small_RNA
TC1000001065.rn.1	3.8	4.3	1.42	0.0343	0.5786	gyno	Unannotated AceView Transcript	Unassigned
TC1000001076.rn.1	4.05	3.49	-1.47	0.0091	0.526			Pseudogene
TC1000001077.rn.1	4.25	3.62	-1.55	0.0116	0.526	Olr1515	olfactory receptor 1515; ENCODES a protein that exhibits G-protein coupled receptor activity (inferred) AND olfactory receptor activity (inferred) AND INVOLVED IN detection of chemical stimulus involved in sensory perception of smell (inferred) AND G-protein coupled receptor signaling pathway (inferred) AND FOUND IN integral component of membrane (inferred) AND plasma membrane (inferred) AND INTE…	Coding
TC1000001089.rn.1	15.97	15.44	-1.45	0.05	0.6377			Pseudogene
TC1000001119.rn.1	6.17	5.65	-1.43	0.0133	0.526	morno	Unannotated AceView Transcript	Unassigned
TC1000001124.rn.1	6.43	5.94	-1.4	0.0151	0.5303	porno	Unannotated AceView Transcript	Unassigned
TC1000001147.rn.1	4.87	4.18	-1.62	0.0255	0.5593	ENSMUSG00000077442; ENSMUSG00000077172	predicted gene, 23132; predicted gene, 25762	Small_RNA
TC1000001177.rn.1	7.68	7.15	-1.45	0.0115	0.526	ENSMUSG00000081000	predicted gene 11200, Non-coding transcript identified by NONCODE: Linc, ribosomal protein 27a (Rpl27a) pseudogene	Multiple_Complex
TC1000001183.rn.1	5.98	4.95	-2.05	0.0024	0.526	NONMMUG006913	Non-coding transcript identified by NONCODE: Sense No Exonic	NonCoding
TC1000001185.rn.1	5.43	4.67	-1.69	0.0005	0.526	NONMMUG006915	Non-coding transcript identified by NONCODE: Sense No Exonic	NonCoding
TC1000001193.rn.1	5.37	4.63	-1.67	0.022	0.5572	NONMMUG006929	Non-coding transcript identified by NONCODE: Linc, Non-coding transcript identified by Luo, et al.	NonCoding
TC1000001229.rn.1	5.08	4.16	-1.9	0.0016	0.526	Ccl12	chemokine (C-C motif) ligand 12; ENCODES a protein that exhibits CCR2 chemokine receptor binding (ortholog) AND phospholipase activator activity (ortholog) AND protein kinase activity (ortholog) AND INVOLVED IN angiogenesis (ortholog) AND calcium ion transport (ortholog) AND cell-cell signaling (ortholog) AND PARTICIPATES IN chemokine mediated signaling pathway AND cytokine mediated signaling pat…	Coding
TC1000001231.rn.1	3.25	3.78	1.45	0.046	0.6246	NONMMUG006987	Non-coding transcript identified by NONCODE: Linc, Non-coding transcript identified by Luo, et al.	NonCoding
TC1000001266.rn.1	14.05	13.52	-1.44	0.0039	0.526	klerbaw; zawnar	Unannotated AceView Transcript	Unassigned
TC0X00002457.rn.1	5.07	4.25	-1.76	0.0353	0.5843	ENSMUSG00000081526	predicted pseudogene 7219, Non-coding transcript identified by NONCODE: Linc, ribosomal protein L23a (Rpl23a) pseudogene	Multiple_Complex
TC0X00002436.rn.1	3.47	4.22	1.68	0.0085	0.526	MGI:3645717; NONMMUG044819	PREDICTED: predicted gene 5636 (Gm5636), miscRNA.; Non-coding transcript identified by NONCODE: Linc	NonCoding
TC0X00002432.rn.1	17.48	16.76	-1.65	0.0067	0.526	torku	Unannotated AceView Transcript	Unassigned
TC0X00002389.rn.1	16.04	15.44	-1.52	0.0127	0.526	DUF1725.1	Unannotated AceView Transcript	Unassigned
TC0X00001699.rn.1	10.71	9.98	-1.66	0.0116	0.526			NonCoding
TC0X00001702.rn.1	13.62	12.91	-1.64	0.0043	0.526	shortey	Unannotated AceView Transcript	Unassigned
TC0X00001756.rn.1	13.73	12.97	-1.69	0.0125	0.526	sterbar	Unannotated AceView Transcript	Unassigned
TC0X00001759.rn.1	16.25	15.56	-1.61	0.0131	0.526	swawbar	Unannotated AceView Transcript	Unassigned
TC0X00001764.rn.1	15.92	15.31	-1.53	0.0251	0.5593	beyzor	Unannotated AceView Transcript	Unassigned
TC0X00001765.rn.1	16.28	15.51	-1.71	0.0025	0.526	mawsy	Unannotated AceView Transcript	Unassigned
TC0X00001767.rn.1	17.54	16.99	-1.47	0.0315	0.575	darbaw	Unannotated AceView Transcript	Unassigned
TC0X00001768.rn.1	17.22	16.58	-1.56	0.0077	0.526	dawbaw	Unannotated AceView Transcript	Unassigned
TC0X00001774.rn.1	17.34	16.78	-1.47	0.0403	0.6056	DUF1725.478	Unannotated AceView Transcript	Unassigned
TC0X00001696.rn.1	5.54	4.66	-1.84	0.0004	0.526	NONMMUG046222	Non-coding transcript identified by NONCODE: Sense No Exonic	NonCoding
TC0X00001775.rn.1	4.16	3.62	-1.45	0.0472	0.6292	RGD1563383	Protein RGD1563383; ENCODES a protein that exhibits nucleic acid binding (inferred) AND nucleotide binding (inferred) AND INTERACTS WITH 2 3-dimethoxynaphthalene-1 4-dione (ortholog) AND benzene (ortholog) AND benzo[a]pyrene (ortholog)	Coding
TC0X00001777.rn.1	4.7	4.17	-1.44	0.0342	0.5781			Pseudogene
TC0X00001778.rn.1	5.21	4.56	-1.56	0.0379	0.5953	gawbaw	Unannotated AceView Transcript	Unassigned
TC0X00001787.rn.1	14.67	13.86	-1.76	0.0109	0.526	kabaw	Unannotated AceView Transcript	Unassigned
TC0X00001791.rn.1	5.98	5.5	-1.4	0.0128	0.526	naby	Unannotated AceView Transcript	Unassigned
TC0X00001802.rn.1	3.23	3.76	1.44	0.0127	0.526	Mageb3	melanoma antigen family B, 3; INTERACTS WITH 5-aza-2'-deoxycytidine (ortholog) AND 5-fluorouracil (ortholog) AND 8-bromo-3' 5'-cyclic AMP (ortholog)	Coding
TC0X00001807.rn.1	4.89	4.22	-1.59	0.04	0.6055			Coding
TC0X00001809.rn.1	11.4	10.7	-1.62	0.0389	0.6009			Coding
TC0X00001819.rn.1	18.02	17.38	-1.57	0.0061	0.526	DUF1725.148; DUF1725.176; DUF1725.28	Unannotated AceView Transcript	Unassigned
TC0X00001827.rn.1	17.26	16.75	-1.43	0.0074	0.526	DUF1725.31	Unannotated AceView Transcript	Unassigned
TC0X00001776.rn.1	17.3	16.78	-1.44	0.0195	0.5469			NonCoding
TC0X00001676.rn.1	17.69	17.19	-1.41	0.0414	0.6063	snoflar	Unannotated AceView Transcript	Unassigned
TC0X00001675.rn.1	6.76	6.03	-1.65	0.0067	0.526	Mt1f	metallothionein 1F	Multiple_Complex
TC0X00001660.rn.1	16.56	15.81	-1.69	0.0149	0.5303	toybar	Unannotated AceView Transcript	Unassigned
TC0X00001336.rn.1	7.34	6.8	-1.45	0.0214	0.5556	LOC102550366	uncharacterized LOC102550366	NonCoding
TC0X00001354.rn.1	16.86	16.37	-1.41	0.0328	0.5766	DUF1725.45	Unannotated AceView Transcript	Unassigned
TC0X00001362.rn.1	17.19	16.6	-1.51	0.0173	0.5379	bleeblaw	Unannotated AceView Transcript	Unassigned
TC0X00001377.rn.1	17.49	16.86	-1.55	0.0113	0.526	boybu	Unannotated AceView Transcript	Unassigned
TC0X00001393.rn.1	16.04	15.54	-1.41	0.0334	0.5766	dychee	Unannotated AceView Transcript	Unassigned
TC0X00001394.rn.1	17.6	17.08	-1.44	0.0234	0.5582	jabu	Unannotated AceView Transcript	Unassigned
TC0X00001395.rn.1	5.61	5.02	-1.5	0.0243	0.5593	jubu	Unannotated AceView Transcript	Unassigned
TC0X00001397.rn.1	6.45	5.95	-1.41	0.0304	0.5736	dawby	Unannotated AceView Transcript	Unassigned
TC0X00001399.rn.1	16.55	15.88	-1.6	0.0156	0.5303	kubu	Unannotated AceView Transcript	Unassigned
TC0X00001405.rn.1	15.74	15.07	-1.58	0.0057	0.526	nubu	Unannotated AceView Transcript	Unassigned
TC0X00001414.rn.1	17.57	16.97	-1.51	0.0223	0.5572	sabu	Unannotated AceView Transcript	Unassigned
TC0X00001424.rn.1	16.4	15.83	-1.49	0.0332	0.5766	toybu	Unannotated AceView Transcript	Unassigned
TC0X00001441.rn.1	4.14	3.61	-1.44	0.0107	0.526	NONMMUG044534	Non-coding transcript identified by NONCODE: Linc	NonCoding
TC0X00001447.rn.1	4.4	3.88	-1.43	0.0025	0.526	NONMMUG044523	Non-coding transcript identified by NONCODE: Linc, Non-coding transcript identified by Luo, et al.	NonCoding
TC0X00001452.rn.1	5.67	4.95	-1.65	0.0027	0.526	ENSMUSG00000065825	predicted gene, 26314	Small_RNA
TC0X00001462.rn.1	14.07	13.19	-1.84	0.0144	0.5299	glarbu	Unannotated AceView Transcript	Unassigned
TC0X00001550.rn.1	17.53	17.02	-1.43	0.0288	0.5659	florbo	Unannotated AceView Transcript	Unassigned
TC0X00001587.rn.1	17.36	16.74	-1.54	0.0158	0.5308	swawbo	Unannotated AceView Transcript	Unassigned
TC0X00001594.rn.1	11.16	10.66	-1.42	0.001	0.526			Precursor_microRNA
TC0X00001621.rn.1	4.35	3.71	-1.56	0.0152	0.5303	KnowTID_00007981	Non-coding transcript identified by Luo, et al., Non-coding transcript identified by NONCODE: Linc	NonCoding
TC0X00001639.rn.1	3.61	4.14	1.44	0.0073	0.526	Tmem27	transmembrane protein 27; ENCODES a protein that exhibits metallopeptidase activity (inferred) AND peptidyl-dipeptidase activity (inferred) AND INVOLVED IN positive regulation of amino acid transport (ortholog) AND positive regulation of calcium ion-dependent exocytosis (ortholog) AND positive regulation of insulin secretion involved in cellular response to glucose stimulus (ortholog) AND FOUND I…	Coding
TC0X00001828.rn.1	17.69	17.19	-1.41	0.0414	0.6063	mermoy	Unannotated AceView Transcript	Unassigned
TC0X00001829.rn.1	16.04	15.44	-1.52	0.0127	0.526	DUF1725.0	Unannotated AceView Transcript	Unassigned
TC0X00001830.rn.1	16.6	15.94	-1.58	0.0035	0.526	gloyby	Unannotated AceView Transcript	Unassigned
TC0X00001845.rn.1	3.04	3.58	1.46	0.0031	0.526	Magebl1	melanoma antigen, family B-like 1; melanoma antigen family B-like 1	Coding
TC0X00002123.rn.1	15.45	14.48	-1.96	0.0033	0.526	foyber	Unannotated AceView Transcript	Unassigned
TC0X00002124.rn.1	13.16	12.5	-1.57	0.0036	0.526	gaber	Unannotated AceView Transcript	Unassigned
TC0X00002133.rn.1	15.78	15.04	-1.68	0.0033	0.526	jerber	Unannotated AceView Transcript	Unassigned
TC0X00002135.rn.1	12.38	11.87	-1.43	0.0341	0.578	zerfloy	Unannotated AceView Transcript	Unassigned
TC0X00002142.rn.1	17.57	16.97	-1.51	0.0223	0.5572	maber	Unannotated AceView Transcript	Unassigned
TC0X00002156.rn.1	8.57	7.9	-1.59	0.0447	0.6189	tober	Unannotated AceView Transcript	Unassigned
TC0X00002168.rn.1	15.42	14.61	-1.76	0.0107	0.526	wuber	Unannotated AceView Transcript	Unassigned
TC0X00002170.rn.1	16.67	15.98	-1.61	0.0086	0.526	weeber	Unannotated AceView Transcript	Unassigned
TC0X00002172.rn.1	16.42	15.56	-1.81	0.0038	0.526	zaber	Unannotated AceView Transcript	Unassigned
TC0X00002196.rn.1	16.58	16.01	-1.49	0.0362	0.5873	smeyjoy; speevor	Unannotated AceView Transcript	Unassigned
TC0X00002225.rn.1	5.82	5.12	-1.63	0.0255	0.5593	LOC102555756	uncharacterized LOC102555756	NonCoding
TC0X00002233.rn.1	16.33	15.61	-1.64	0.0369	0.5911	woyga	Unannotated AceView Transcript	Unassigned
TC0X00002235.rn.1	13.47	12.81	-1.57	0.0082	0.526	skober	Unannotated AceView Transcript	Unassigned
TC0X00002237.rn.1	16.97	16.34	-1.55	0.0156	0.5303	serbaw	Unannotated AceView Transcript	Unassigned
TC0X00002263.rn.1	3.68	4.18	1.41	0.0076	0.526	NONMMUG045955	Non-coding transcript identified by NONCODE: Sense No Exonic	NonCoding
TC0X00002266.rn.1	17.45	16.84	-1.53	0.0125	0.526			NonCoding
TC0X00002271.rn.1	16.58	16.01	-1.49	0.0362	0.5873	woybo	Unannotated AceView Transcript	Unassigned
TC0X00002306.rn.1	17.69	17.19	-1.41	0.0414	0.6063	skochar; startey	Unannotated AceView Transcript	Unassigned
TC0X00002356.rn.1	4.07	4.6	1.45	0.0241	0.5593	ENSMUSG00000087873	predicted gene, 26099	Small_RNA
TC0X00002367.rn.1	3.51	4.1	1.5	0.0003	0.526	LOC691272	similar to reproductive homeobox on X chromosome, 11; ENCODES a protein that exhibits sequence-specific DNA binding (inferred) AND sequence-specific DNA binding transcription factor activity (inferred) AND INVOLVED IN regulation of transcription DNA-templated (inferred) AND FOUND IN nucleus (inferred) AND INTERACTS WITH 2-methylcholine (ortholog) AND 5-aza-2'-deoxycytidine (ortholog) AND all-tran…	Coding
TC0X00002369.rn.1	4.28	3.72	-1.48	0.04	0.6055	LOC102547747	uncharacterized LOC102547747	NonCoding
TC0X00002122.rn.1	16.54	15.9	-1.57	0.0139	0.526	feyber	Unannotated AceView Transcript	Unassigned
TC1000002326.rn.1	16.04	15.44	-1.52	0.0127	0.526	DUF1725.209	Unannotated AceView Transcript	Unassigned
TC0X00002117.rn.1	17.55	17.04	-1.42	0.0437	0.615	duber	Unannotated AceView Transcript	Unassigned
TC0X00002100.rn.1	14.56	13.9	-1.58	0.0155	0.5303	keybley; sperby	Unannotated AceView Transcript	Unassigned
TC0X00001848.rn.1	17.62	17	-1.54	0.0075	0.526	DUF1725.231	Unannotated AceView Transcript	Unassigned
TC0X00001849.rn.1	4.28	3.78	-1.41	0.0085	0.526	RGD1559970	similar to melanoma antigen 2	Coding
TC0X00001873.rn.1	5.12	4.54	-1.49	0.0237	0.5593	ENSMUSG00000084450	predicted gene, 24595	Small_RNA
TC0X00001890.rn.1	11.68	11.08	-1.51	0.0207	0.552	klarbaw	Unannotated AceView Transcript	Unassigned
TC0X00001905.rn.1	8.73	8.21	-1.43	0.0227	0.5576	MGI:3642462	PREDICTED: predicted gene 10757 (Gm10757), miscRNA.	NonCoding
TC0X00001908.rn.1	15.62	14.9	-1.65	0.0222	0.5572	sorjee	Unannotated AceView Transcript	Unassigned
TC0X00001911.rn.1	16.51	15.73	-1.72	0.0078	0.526	kudy; topey	Unannotated AceView Transcript	Unassigned
TC0X00001921.rn.1	4.64	5.15	1.43	0.0458	0.6242			Coding
TC0X00001940.rn.1	4.91	4.27	-1.56	0.0064	0.526	NONMMUG045479	Non-coding transcript identified by NONCODE: Sense No Exonic	NonCoding
TC0X00001952.rn.1	16.66	16.04	-1.53	0.0043	0.526			Precursor_microRNA
TC0X00001956.rn.1	3.31	4.02	1.63	0.007	0.526			Ribosomal
TC0X00001965.rn.1	15.97	15.33	-1.55	0.008	0.526	lerbee	Unannotated AceView Transcript	Unassigned
TC0X00001993.rn.1	4.92	4.4	-1.43	0.0031	0.526			NonCoding
TC0X00002037.rn.1	17.51	16.98	-1.44	0.0083	0.526	zawku	Unannotated AceView Transcript	Unassigned
TC0X00002065.rn.1	10.6	11.35	1.68	0.0346	0.5803	Itm2a	integral membrane protein 2A; INTERACTS WITH 17alpha-ethynylestradiol AND 2 6-dinitrotoluene AND perfluorooctane-1-sulfonic acid	Coding
TC0X00002067.rn.1	18.55	18.04	-1.42	0.0243	0.5593	DUF1725.309; DUF1725.36; DUF1725.38; seesey	Unannotated AceView Transcript	Unassigned
TC0X00002068.rn.1	16.04	15.44	-1.52	0.0127	0.526	DUF1725.37	Unannotated AceView Transcript	Unassigned
TC0X00002085.rn.1	4.22	4.81	1.51	0.039	0.6016	LOC100911206	prolactin-3D1-like	Coding
TC0X00002093.rn.1	5.8	5.1	-1.62	0.0252	0.5593	NONMMUG045680	Non-coding transcript identified by NONCODE: Sense No Exonic	NonCoding
TC0X00002097.rn.1	4.06	4.59	1.44	0.0391	0.6016	ENSMUSG00000083521	predicted gene 12157, Non-coding transcript identified by NONCODE: Linc, novel pseudogene	Multiple_Complex
TC0X00002099.rn.1	18.02	17.48	-1.45	0.0113	0.526			Coding
TC0X00002112.rn.1	12.64	12.01	-1.55	0.0232	0.5582	baber	Unannotated AceView Transcript	Unassigned
TC1000002338.rn.1	11.7	10.92	-1.72	0.0022	0.526			Pseudogene
TC1000002348.rn.1	5.56	4.99	-1.48	0.0027	0.526	NONMMUG025987	Non-coding transcript identified by NONCODE: Linc, Non-coding transcript identified by Luo, et al.	NonCoding
TC1000002430.rn.1	11.25	10.44	-1.76	0.0057	0.526			Precursor_microRNA
TC1100001557.rn.1	3.57	4.26	1.61	0.0118	0.526	NONMMUG016506	Non-coding transcript identified by NONCODE: Linc	NonCoding
TC1100001586.rn.1	4.25	3.73	-1.43	0.0172	0.5375	skormu	Unannotated AceView Transcript	Unassigned
TC1100001615.rn.1	6.78	6.24	-1.45	0.0103	0.526	NONMMUG016540	Non-coding transcript identified by NONCODE: Sense No Exonic	NonCoding
TC1100001619.rn.1	5.08	4.46	-1.54	0.0079	0.526	NONMMUG016536	Non-coding transcript identified by NONCODE: Sense No Exonic	NonCoding
TC1100001631.rn.1	4.53	3.78	-1.69	0.0245	0.5593	NONMMUG016494	Non-coding transcript identified by NONCODE: Linc	NonCoding
TC1100001660.rn.1	17.4	16.89	-1.42	0.0226	0.5572			Precursor_microRNA
TC1100001671.rn.1	18.04	17.48	-1.47	0.0087	0.526	DUF1725.200	Unannotated AceView Transcript	Unassigned
TC1100001682.rn.1	3.56	4.13	1.49	0.0339	0.578	LOC689217	similar to mRNA capping enzyme (HCE) (MCE1)	Unassigned
TC1100001697.rn.1	15.43	14.92	-1.42	0.0379	0.5956	pubar	Unannotated AceView Transcript	Pseudogene
TC1100001531.rn.1	4.62	5.15	1.44	0.026	0.5593	NONMMUG016634	Non-coding transcript identified by NONCODE: Linc	NonCoding
TC1100001699.rn.1	2.37	2.88	1.42	0.0358	0.5873	uc029qpv.1; uc029qqb.1; uc029qqn.1; uc029qqt.1	non-coding RNA, oocyte_clustered_small_RNA11962, complete sequence.	NonCoding
TC1100001721.rn.1	4.59	4.07	-1.44	0.012	0.526	joloy	Unannotated AceView Transcript	Unassigned
TC1100001723.rn.1	9.29	9.98	1.61	0.0086	0.526	Itgb5	integrin, beta 5; integrin, beta 5 [Source:RefSeq peptide;Acc:NP_671480]	Coding
TC1100001788.rn.1	4.07	4.59	1.43	0.013	0.526	NCBI_Gene:100862313	PREDICTED: uncharacterized LOC100862313, transcript variant 1 (LOC100862313), miscRNA.; PREDICTED: uncharacterized LOC100862313, transcript variant 2 (LOC100862313), miscRNA.	NonCoding
TC1100001944.rn.1	9.99	9.44	-1.47	0.035	0.5827			Coding
TC1100001960.rn.1	15.5	14.89	-1.53	0.0222	0.5572	wawmaw	Unannotated AceView Transcript	Pseudogene
TC1100001964.rn.1	17.69	17.19	-1.41	0.0414	0.6063	wormaw	Unannotated AceView Transcript	Unassigned
TC1200000015.rn.1	16.34	15.63	-1.63	0.0053	0.526	morlar	Unannotated AceView Transcript	Unassigned
TC1200000025.rn.1	4.77	4.15	-1.54	0.0015	0.526	ENSMUSG00000086065	predicted gene 16180, Non-coding transcript identified by NONCODE: Antisense, putative novel transcript	NonCoding
TC1200000046.rn.1	6.45	5.72	-1.65	0.0047	0.526	sweylo	Unannotated AceView Transcript	Unassigned
TC1100001708.rn.1	12.11	11.3	-1.76	0.0051	0.526	plamo	Unannotated AceView Transcript	Unassigned
TC1100001529.rn.1	17.13	16.45	-1.61	0.0132	0.526	darkoy	Unannotated AceView Transcript	Unassigned
TC1100001528.rn.1	17.11	16.6	-1.42	0.0264	0.5593	cheymu	Unannotated AceView Transcript	Unassigned
TC1100001492.rn.1	8.97	8.39	-1.5	0.0077	0.526			Coding
TC1100001088.rn.1	17.41	16.81	-1.53	0.0166	0.5342	fleeloy	Unannotated AceView Transcript	Unassigned
TC1100001139.rn.1	16.26	15.58	-1.6	0.005	0.526	blyloy	Unannotated AceView Transcript	Unassigned
TC1100001153.rn.1	17.66	16.89	-1.7	0.0017	0.526	barwoy	Unannotated AceView Transcript	Unassigned
TC1100001165.rn.1	17.59	16.99	-1.52	0.0202	0.5513	guma	Unannotated AceView Transcript	Unassigned
TC1100001170.rn.1	17.31	16.71	-1.51	0.0228	0.5576	gorma	Unannotated AceView Transcript	Unassigned
TC1100001190.rn.1	16.46	15.75	-1.64	0.0304	0.5736	merma	Unannotated AceView Transcript	Unassigned
TC1100001191.rn.1	16.4	15.78	-1.54	0.0125	0.526	meyma	Unannotated AceView Transcript	Unassigned
TC1100001203.rn.1	17.69	17.19	-1.41	0.0414	0.6063	sama	Unannotated AceView Transcript	Unassigned
TC1100001209.rn.1	8.35	8.87	1.44	0.0085	0.526	Adamts1	ADAM metallopeptidase with thrombospondin type 1 motif, 1; ENCODES a protein that exhibits heparin binding (ortholog) AND metalloendopeptidase activity (ortholog) AND INVOLVED IN heart trabecula formation (ortholog) AND kidney development (ortholog) AND ovulation from ovarian follicle (ortholog) AND FOUND IN basement membrane (ortholog) AND cytoplasm (ortholog) AND cytoplasmic vesicle (ortholog) …	Coding
TC1100001225.rn.1	16.53	15.96	-1.49	0.0054	0.526	worma	Unannotated AceView Transcript	Unassigned
TC1100001233.rn.1	17.01	16.4	-1.53	0.0299	0.572	chawma	Unannotated AceView Transcript	Unassigned
TC1100001260.rn.1	16.74	16.22	-1.43	0.0485	0.6314	DUF1725.480; peejee	Unannotated AceView Transcript	Unassigned
TC1100001309.rn.1	16.58	16.01	-1.49	0.0362	0.5873	snorma	Unannotated AceView Transcript	Unassigned
TC1100001385.rn.1	14.52	13.9	-1.53	0.0196	0.5469			Pseudogene
TC1100001429.rn.1	4.87	4.32	-1.46	0.0186	0.5418	beeloy	Unannotated AceView Transcript	Unassigned
TC1100001435.rn.1	13.94	13.24	-1.62	0.0081	0.526	snymy	Unannotated AceView Transcript	Unassigned
TC1100001438.rn.1	3.65	4.22	1.47	0.0069	0.526	Olr1553	olfactory receptor 1553; ENCODES a protein that exhibits G-protein coupled receptor activity (inferred) AND olfactory receptor activity (inferred) AND INVOLVED IN detection of chemical stimulus involved in sensory perception of smell (inferred) AND G-protein coupled receptor signaling pathway (inferred) AND FOUND IN integral component of membrane (inferred) AND plasma membrane (inferred) AND INTE…	Coding
TC1100001452.rn.1	16.58	16.01	-1.49	0.0362	0.5873	stermy	Unannotated AceView Transcript	Unassigned
TC1100001458.rn.1	6.06	5.07	-1.99	0.0175	0.5389	NONMMUG016752	Non-coding transcript identified by NONCODE: Antisense,Sense No Exonic	NonCoding
TC1100001473.rn.1	18.55	18.04	-1.42	0.0243	0.5593	DUF1725.165; DUF1725.195	Unannotated AceView Transcript	Unassigned
TC1100001489.rn.1	4.38	5.06	1.61	0.0203	0.5513	KnowTID_00003155	Non-coding transcript identified by Luo, et al., Non-coding transcript identified by NONCODE: Linc	NonCoding
TC1200000060.rn.1	9.74	8.76	-1.98	0.0025	0.526			Pseudogene
TC1200000069.rn.1	16.33	15.62	-1.64	0.0052	0.526	feelar	Unannotated AceView Transcript	Unassigned
TC1200000092.rn.1	13.82	13.09	-1.65	0.0019	0.526			Precursor_microRNA
TC1200000135.rn.1	10.75	10.07	-1.6	0.0107	0.526			Ribosomal
TC1200001028.rn.1	5	4.48	-1.43	0.0039	0.526	pleylar	Unannotated AceView Transcript	Unassigned
TC1200001035.rn.1	13.99	13.38	-1.52	0.0253	0.5593			Precursor_microRNA
TC1200001045.rn.1	6.54	5.79	-1.69	0.0021	0.526	NONMMUG034348	Non-coding transcript identified by NONCODE: Sense No Exonic	NonCoding
TC1200001169.rn.1	16.21	15.62	-1.5	0.0221	0.5572			Precursor_microRNA
TC1200001198.rn.1	6.81	6.09	-1.65	0.0476	0.6301	ENSMUSG00000098690	Metazoan signal recognition particle RNA	NonCoding
TC1200001226.rn.1	5.61	5	-1.53	0.0349	0.5822	KnowTID_00001371; KnowTID_00001550	Non-coding transcript identified by Luo, et al., Non-coding transcript identified by NONCODE: Linc	NonCoding
TC1200001231.rn.1	16.51	15.77	-1.66	0.0119	0.526	smeylaw	Unannotated AceView Transcript	Unassigned
TC1200001262.rn.1	16.42	15.81	-1.52	0.0216	0.5572	forshaw	Unannotated AceView Transcript	Unassigned
TC1200001334.rn.1	4.8	5.5	1.62	0.0379	0.596	porlee	Unannotated AceView Transcript	Unassigned
TC1200001405.rn.1	16.74	16.17	-1.49	0.0308	0.5742			Pseudogene
TC1200001462.rn.1	6.9	7.59	1.61	0.0196	0.5469	Adgrd1	adhesion G protein-coupled receptor D1	Coding
TC1200001585.rn.1	7.04	7.53	1.41	0.0044	0.526	P2rx4	purinergic receptor P2X, ligand-gated ion channel 4; ENCODES a protein that exhibits ATP binding AND copper ion binding AND drug binding AND INVOLVED IN neuronal action potential AND protein homooligomerization AND purinergic nucleotide receptor signaling pathway AND PARTICIPATES IN calcium/calcium-mediated signaling pathway AND ASSOCIATED WITH Heart Failure AND FOUND IN axon AND dendrite AND den…	Coding
TC1200001715.rn.1	16.6	15.98	-1.53	0.0197	0.5481			NonCoding
TC1200001729.rn.1	2.8	3.34	1.45	0.0141	0.526	ENSMUSG00000085376	predicted gene 14508, Non-coding transcript identified by NONCODE: Antisense, putative novel transcript	NonCoding
TC1200001761.rn.1	4.25	3.7	-1.46	0.014	0.526	NONMMUG033488	Non-coding transcript identified by NONCODE: Antisense	NonCoding
TC1200001855.rn.1	6.83	6.33	-1.42	0.0313	0.575	skerlo	Unannotated AceView Transcript	Unassigned
TC1300000007.rn.1	16.72	16.22	-1.42	0.0336	0.5766	cheeker	Unannotated AceView Transcript	Unassigned
TC1300000012.rn.1	7.95	7.26	-1.61	0.0083	0.526	deekee	Unannotated AceView Transcript	Unassigned
TC1300000019.rn.1	18.69	18.15	-1.45	0.014	0.526	DUF1725.169	Unannotated AceView Transcript	Unassigned
TC1300000020.rn.1	17.38	16.61	-1.71	0.0044	0.526	Exo_endo_phos.8	Unannotated AceView Transcript	Unassigned
TC1300000021.rn.1	16.87	16.21	-1.58	0.0187	0.5421	florker	Unannotated AceView Transcript	Unassigned
TC1200001022.rn.1	14.95	14.36	-1.5	0.0205	0.5517			Pseudogene
TC1100001076.rn.1	16.58	16.01	-1.49	0.0362	0.5873	weeloy	Unannotated AceView Transcript	Unassigned
TC1200000917.rn.1	14.46	13.94	-1.43	0.0234	0.5582	Rn5s	5S RNA; 5S RNA [Source:RGD Symbol;Acc:3581]	Ribosomal
TC1200000757.rn.1	12.1	11.4	-1.62	0.0232	0.5582	ENSMUSG00000090728	predicted gene, 17420	Pseudogene
TC1200000143.rn.1	6.92	7.46	1.45	0.0457	0.6237	Slc7a1	solute carrier family 7 (cationic amino acid transporter, y+ system), member 1; ENCODES a protein that exhibits arginine transmembrane transporter activity AND INVOLVED IN arginine transport AND regulation of TOR signaling AND amino acid transmembrane transport (ortholog) AND FOUND IN plasma membrane AND membrane (ortholog) AND INTERACTS WITH 1-naphthyl isothiocyanate AND 2 3 7 8-tetrachlorodiben…	Coding
TC1200000149.rn.1	14.49	13.67	-1.77	0.0077	0.526			Precursor_microRNA
TC1200000165.rn.1	14.89	14.11	-1.71	0.0028	0.526			Precursor_microRNA
TC1200000168.rn.1	5.04	4.49	-1.46	0.0139	0.526	LOC102549051; vulo	uncharacterized LOC102549051; Unannotated AceView Transcript	NonCoding
TC1200000181.rn.1	16.72	16.22	-1.42	0.0336	0.5766	swylar	Unannotated AceView Transcript	Unassigned
TC1200000243.rn.1	11.16	10.4	-1.68	0.0005	0.526			Coding
TC1200000256.rn.1	13.22	12.41	-1.76	0.0034	0.526			Precursor_microRNA
TC1200000323.rn.1	12.23	11.5	-1.66	0.0231	0.5582	RGD1560288	similar to DNA segment, Chr 19, Brigham & Womens Genetics 1357 expressed	Unassigned
TC1200000390.rn.1	6.94	7.99	2.08	0.0151	0.5303	Serpine1	serpin peptidase inhibitor, clade E (nexin, plasminogen activator inhibitor type 1), member 1; ENCODES a protein that exhibits protease binding AND serine-type endopeptidase inhibitor activity AND receptor binding (ortholog) AND INVOLVED IN cellular response to ATP AND cellular response to cAMP AND cellular response to cGMP AND PARTICIPATES IN oxygen homeostasis pathway AND hypoxia inducible fact…	Coding
TC1200000403.rn.1	13.5	12.66	-1.79	0.0076	0.526			Precursor_microRNA
TC1200000439.rn.1	11.14	11.99	1.79	0.0129	0.526	Eln	elastin; elastin (Eln), mRNA; ENCODES a protein that exhibits extracellular matrix constituent conferring elasticity AND extracellular matrix binding (ortholog) AND INVOLVED IN blood vessel remodeling AND extracellular matrix organization (ortholog) AND regulation of actin filament polymerization (ortholog) AND ASSOCIATED WITH Polycystic Kidney Autosomal Recessive AND Urinary Incontinence Stress …	Coding
TC1200000446.rn.1	13.67	12.89	-1.72	0.0058	0.526			Precursor_microRNA
TC1200000461.rn.1	16.72	16.22	-1.42	0.0336	0.5766	klorlee	Unannotated AceView Transcript	Unassigned
TC1200000491.rn.1	5.19	4.63	-1.47	0.0207	0.552	NONMMUG033936	Non-coding transcript identified by NONCODE: Sense No Exonic	NonCoding
TC1200000498.rn.1	3.41	4.02	1.52	0.0006	0.526	NONMMUG033923	Non-coding transcript identified by NONCODE: Sense No Exonic	NonCoding
TC1200000520.rn.1	7.16	7.69	1.44	0.0078	0.526	NCBI_Gene:100861671	PREDICTED: uncharacterized LOC100861671 (LOC100861671), miscRNA.	NonCoding
TC1200000528.rn.1	3.7	4.21	1.42	0.0024	0.526	NONMMUG033881	Non-coding transcript identified by NONCODE: Linc	NonCoding
TC1200000530.rn.1	13.21	12.47	-1.67	0.0015	0.526	LOC689271	similar to ATP synthase, H+ transporting, mitochondrial Fo complex, subunit f, isoform 2; INTERACTS WITH 17beta-estradiol (ortholog) AND caffeine (ortholog) AND cobalt dichloride (ortholog)	Coding
TC1200000574.rn.1	3.95	3.32	-1.54	0.0402	0.6056	LOC102555611	uncharacterized LOC102555611	NonCoding
TC1200000617.rn.1	5.72	5.23	-1.41	0.012	0.526	NONMMUG033767	Non-coding transcript identified by NONCODE: Sense No Exonic	NonCoding
TC1200000627.rn.1	9.11	8.38	-1.66	0.016	0.5312	staler	Unannotated AceView Transcript	Unassigned
TC1200000893.rn.1	5	5.69	1.61	0.0189	0.5434	ENSMUSG00000095531	predicted gene, 25284	Small_RNA
TC1100001072.rn.1	7.92	7.15	-1.7	0.0342	0.5781	LOC498037	similar to cell division cycle 10 homolog	Pseudogene
TC1100001068.rn.1	17.56	17.03	-1.45	0.0262	0.5593	gleever	Unannotated AceView Transcript	Unassigned
TC1100001054.rn.1	17.81	17.23	-1.5	0.0207	0.552	shyga	Unannotated AceView Transcript	Unassigned
TC1000003246.rn.1	15.45	14.61	-1.79	0.004	0.526			Precursor_microRNA
TC1000003266.rn.1	5.32	4.77	-1.46	0.0286	0.5659			Pseudogene
TC1000003269.rn.1	12.7	12.03	-1.59	0.0181	0.5415			Coding
TC1000003346.rn.1	4.82	4.29	-1.44	0.0481	0.6309	NONMMUG006895	Non-coding transcript identified by NONCODE: Sense No Exonic	NonCoding
TC1000003351.rn.1	11.31	10.62	-1.6	0.0017	0.526	ENSMUSG00000080600	predicted gene, 23840	Precursor_microRNA
TC1000003429.rn.1	15.74	15.07	-1.58	0.0057	0.526	bapo; zynar	Unannotated AceView Transcript	Unassigned
TC1000003431.rn.1	16.52	16.02	-1.42	0.0173	0.5379	parpo	Unannotated AceView Transcript	Unassigned
TC1000003460.rn.1	3.93	4.5	1.48	0.0262	0.5593	skeenar	Unannotated AceView Transcript	Unassigned
TC1000003529.rn.1	9.77	10.37	1.51	0.0305	0.574	Dgke	diacylglycerol kinase, epsilon 64kDa; ENCODES a protein that exhibits diacylglycerol kinase activity (inferred) AND NAD+ kinase activity (inferred) AND INVOLVED IN intracellular signal transduction (inferred) AND phosphorylation (inferred) AND protein kinase C-activating G-protein coupled receptor signaling pathway (inferred) AND FOUND IN cytoplasm (ortholog) AND membrane (ortholog) AND INTERACTS…	Coding
TC1000003661.rn.1	11.83	10.98	-1.79	0.0184	0.5415			Precursor_microRNA
TC1000003767.rn.1	3.89	4.43	1.45	0.0336	0.5766	NONMMUG007568; ENSMUSG00000078257	Non-coding transcript identified by NONCODE: Exonic; RIKEN cDNA 2300003K06 gene, novel member of the keratin associated protein 4 (Krtap4) family	Multiple_Complex
TC1000003813.rn.1	6.55	5.62	-1.91	0.0024	0.526	kloynee	Unannotated AceView Transcript	Unassigned
TC1000003877.rn.1	4.89	4.38	-1.43	0.0118	0.526	ENSMUSG00000086105	predicted gene 11636, Non-coding transcript identified by NONCODE: Linc, putative novel transcript	NonCoding
TC1000004068.rn.1	3.74	4.42	1.6	0.0103	0.526	NONMMUG008007	Non-coding transcript identified by NONCODE: Linc	NonCoding
TC1000004100.rn.1	4.95	4.42	-1.44	0.0203	0.5513	nymer	Unannotated AceView Transcript	Unassigned
TC1100000004.rn.1	18.66	18.18	-1.4	0.0255	0.5593	DUF1725.390	Unannotated AceView Transcript	Unassigned
TC1100000022.rn.1	8.53	8.04	-1.41	0.0148	0.5303	LOC288330	similar to SET protein (Phosphatase 2A inhibitor I2PP2A) (I-2PP2A) (Template-activating factor I) (TAF-I) (Liver regeneration-related protein LRRGR00002)	Pseudogene
TC1100000023.rn.1	17.45	16.88	-1.49	0.0273	0.5593	fleyloy	Unannotated AceView Transcript	Unassigned
TC1100000026.rn.1	17.49	16.87	-1.54	0.0154	0.5303	florloy	Unannotated AceView Transcript	Unassigned
TC1100000027.rn.1	18.61	18.03	-1.5	0.0208	0.5522	DUF1725.184	Unannotated AceView Transcript	Unassigned
TC1100000036.rn.1	14.99	14.28	-1.64	0.0004	0.526	glorloy	Unannotated AceView Transcript	Unassigned
TC1000003218.rn.1	7.76	7.08	-1.6	0.0184	0.5415	RGD1563134	similar to 60S ribosomal protein L29 (P23)	Multiple_Complex
TC1100000041.rn.1	18.11	17.57	-1.46	0.0128	0.526	kleyloy	Unannotated AceView Transcript	Unassigned
TC1000003145.rn.1	15.53	14.79	-1.67	0.0018	0.526			NonCoding
TC1000003115.rn.1	3.43	4	1.48	0.0204	0.5513	LOC102546779	uncharacterized LOC102546779	NonCoding
TC1000002437.rn.1	4.89	5.6	1.64	0.0025	0.526	Msln	mesothelin; INVOLVED IN pancreas development AND ASSOCIATED WITH Mesothelioma AND Bile Duct Neoplasms (ortholog) AND Carcinoma Pancreatic Ductal (ortholog) AND FOUND IN cell surface AND extracellular space AND INTERACTS WITH 17alpha-ethynylestradiol AND 2-nitrotoluene AND ammonium chloride	Coding
TC1000002479.rn.1	3.68	4.28	1.52	0.0151	0.5303	KnowTID_00001130	Non-coding transcript identified by Luo, et al., Non-coding transcript identified by NONCODE: Linc	NonCoding
TC1000002485.rn.1	4.29	5.04	1.68	0.0219	0.5572	NONMMUG017826	Non-coding transcript identified by NONCODE: Linc, Non-coding transcript identified by Luo, et al.	NonCoding
TC1000002487.rn.1	9.74	10.3	1.47	0.0078	0.526	Atp6v0e1	ATPase, H+ transporting, lysosomal, V0 subunit e1; ENCODES a protein that exhibits hydrogen ion transmembrane transporter activity (inferred) AND hydrolase activity (inferred) AND INVOLVED IN response to amino acid AND cell growth (ortholog) AND PARTICIPATES IN oxidative phosphorylation pathway AND phagocytosis pathway AND rheumatoid arthritis pathway AND FOUND IN integral component of membrane (…	Coding
TC1000002502.rn.1	4.61	4.08	-1.44	0.0203	0.5513	pumee	Unannotated AceView Transcript	Unassigned
TC1000002509.rn.1	11.18	10.62	-1.48	0.0447	0.6189	LOC102546404	uncharacterized LOC102546404	NonCoding
TC1000002619.rn.1	6.08	5.37	-1.64	0.0219	0.5572	NONMMUG005862	Non-coding transcript identified by NONCODE: Antisense	NonCoding
TC1000002622.rn.1	18.2	17.71	-1.41	0.0326	0.5766	sarmoy	Unannotated AceView Transcript	Unassigned
TC1000002645.rn.1	4.86	4.27	-1.5	0.0324	0.5766	NONMMUG005913	Non-coding transcript identified by NONCODE: Sense No Exonic	NonCoding
TC1000002703.rn.1	4.76	4.14	-1.54	0.0427	0.6113	smarmoy	Unannotated AceView Transcript	Unassigned
TC1000002710.rn.1	5.22	4.69	-1.44	0.0119	0.526	NONMMUG006006	Non-coding transcript identified by NONCODE: Sense No Exonic	NonCoding
TC1000002742.rn.1	5.04	4.53	-1.42	0.0013	0.526	NONMMUG006046	Non-coding transcript identified by NONCODE: Antisense	NonCoding
TC1000002784.rn.1	13.07	13.63	1.48	0.039	0.6016	Uqcrq	ubiquinol-cytochrome c reductase, complex III subunit VII; ENCODES a protein that exhibits ubiquinol-cytochrome-c reductase activity (inferred) AND INVOLVED IN cerebellar Purkinje cell layer development (inferred) AND hippocampus development (inferred) AND hydrogen ion transmembrane transport (inferred) AND PARTICIPATES IN Alzheimer disease pathway AND Huntington disease pathway AND oxidative pho…	Coding
TC1000002795.rn.1	3.69	4.29	1.52	0.03	0.5723	ENSMUSG00000086595	predicted gene 12214, Non-coding transcript identified by NONCODE: Antisense, putative novel transcript	NonCoding
TC1000002821.rn.1	5.12	5.62	1.42	0.023	0.5582	NONMMUG006156	Non-coding transcript identified by NONCODE: Antisense	NonCoding
TC1000002825.rn.1	15.74	15.07	-1.58	0.0057	0.526	rykly; shuna; sparmy	Unannotated AceView Transcript	Unassigned
TC1000002834.rn.1	17.57	16.97	-1.51	0.0223	0.5572	blerna	Unannotated AceView Transcript	Unassigned
TC1000002870.rn.1	3.39	3.91	1.43	0.0109	0.526	Olr1416	olfactory receptor 1416; ENCODES a protein that exhibits G-protein coupled receptor activity (inferred) AND olfactory receptor activity (inferred) AND INVOLVED IN detection of chemical stimulus involved in sensory perception of smell (inferred) AND G-protein coupled receptor signaling pathway (inferred) AND FOUND IN integral component of membrane (inferred) AND plasma membrane (inferred) AND INTE…	Coding
TC1000002932.rn.1	7.28	6.31	-1.97	0.0137	0.526	NONMMUG006285	Non-coding transcript identified by NONCODE: Sense No Exonic	NonCoding
TC1000003007.rn.1	4.82	5.31	1.41	0.0371	0.5927	NONMMUG006429	Non-coding transcript identified by NONCODE: Sense No Exonic	NonCoding
TC1000003076.rn.1	9.82	10.35	1.44	0.0251	0.5593	Tmem88	transmembrane protein 88; INTERACTS WITH 2 3 7 8-tetrachlorodibenzodioxine (ortholog) AND benzo[a]pyrene (ortholog) AND chloroprene (ortholog)	Coding
TC1000003143.rn.1	4.04	4.56	1.43	0.0321	0.5766	NONMMUG006624	Non-coding transcript identified by NONCODE: Linc	NonCoding
TC0X00001322.rn.1	4.86	4.14	-1.65	0.0069	0.526	ENSMUSG00000096966	predicted gene, 18336, novel paraneoplastic Ma antigen family member like pseudogene	Pseudogene
TC1100000102.rn.1	5.12	4.36	-1.69	0.0182	0.5415	NONMMUG016971	Non-coding transcript identified by NONCODE: Linc	NonCoding
TC1100000118.rn.1	17.45	16.88	-1.49	0.0273	0.5593	snerky	Unannotated AceView Transcript	Unassigned
TC1100000524.rn.1	17.29	16.78	-1.43	0.0431	0.6129	soymu	Unannotated AceView Transcript	Unassigned
TC1100000526.rn.1	15.36	14.65	-1.63	0.0094	0.526			Pseudogene
TC1100000545.rn.1	18.3	17.74	-1.47	0.0144	0.53	DUF1725.101	Unannotated AceView Transcript	Unassigned
TC1100000551.rn.1	5.11	6.04	1.91	0.014	0.526	LOC102550308	contactin-associated protein like 5-1-like	Coding
TC1100000664.rn.1	3.99	3.42	-1.48	0.0029	0.526	geyloy	Unannotated AceView Transcript	Unassigned
TC1100000682.rn.1	3.74	5.14	2.64	0.0138	0.526	ENSMUSG00000075228	predicted gene 10813	Pseudogene
TC1100000726.rn.1	7.41	6.76	-1.58	0.0048	0.526			Precursor_microRNA
TC1100000752.rn.1	14.97	14.22	-1.68	0.0074	0.526			Precursor_microRNA
TC1100000760.rn.1	6.9	6.39	-1.42	0.0081	0.526	nomar	Unannotated AceView Transcript	Unassigned
TC1100000778.rn.1	4.1	3.49	-1.53	0.0138	0.526	ENSMUSG00000077839	predicted gene, 26053	Precursor_microRNA
TC1100000839.rn.1	5.84	5.17	-1.59	0.0033	0.526	maloy	Unannotated AceView Transcript	Unassigned
TC1100000855.rn.1	17.79	17.23	-1.47	0.0225	0.5572	DUF1725.154; DUF1725.206; DUF1725.490; DUF1725.527	Unannotated AceView Transcript	Unassigned
TC1100000873.rn.1	3.47	4.02	1.46	0.0062	0.526	KnowTID_00003270	Non-coding transcript identified by Luo, et al., Non-coding transcript identified by NONCODE: Linc	NonCoding
TC1100000874.rn.1	4.81	4.14	-1.59	0.0021	0.526	LOC102552956	uncharacterized LOC102552956	NonCoding
TC1100000971.rn.1	15.34	14.78	-1.47	0.0241	0.5593	weymaw	Unannotated AceView Transcript	Pseudogene
TC1100000975.rn.1	16.6	15.8	-1.73	0.0234	0.5582			NonCoding
TC1100001010.rn.1	8.2	7.57	-1.55	0.0277	0.561	glarmaw	Unannotated AceView Transcript	Unassigned
TC1100001041.rn.1	17.45	16.88	-1.49	0.0273	0.5593	spoymaw	Unannotated AceView Transcript	Unassigned
TC1100001042.rn.1	16.58	15.79	-1.73	0.0117	0.526	stumaw	Unannotated AceView Transcript	Unassigned
TC1100001047.rn.1	17.3	16.67	-1.55	0.0038	0.526	reeloy	Unannotated AceView Transcript	Unassigned
TC1100001048.rn.1	17.37	16.76	-1.53	0.0102	0.526	reyloy	Unannotated AceView Transcript	Unassigned
TC1100000523.rn.1	16.58	15.86	-1.65	0.0115	0.526	pluro	Unannotated AceView Transcript	Unassigned
TC1100000106.rn.1	5.9	5.26	-1.56	0.0163	0.5313	NONMMUG016974	Non-coding transcript identified by NONCODE: Linc	NonCoding
TC1100000516.rn.1	4.3	5.06	1.69	0.0267	0.5593	pamu	Unannotated AceView Transcript	Unassigned
TC1100000502.rn.1	16.52	15.92	-1.52	0.0258	0.5593	mermu	Unannotated AceView Transcript	Unassigned
TC1100000120.rn.1	9.52	8.92	-1.51	0.0331	0.5766	derma	Unannotated AceView Transcript	Unassigned
TC1100000130.rn.1	3.5	4.2	1.63	0.0044	0.526	KnowTID_00003201	Non-coding transcript identified by Luo, et al., Non-coding transcript identified by NONCODE: Linc	NonCoding
TC1100000134.rn.1	16.34	15.63	-1.63	0.0053	0.526	cherchey; jorma; tawblaw	Unannotated AceView Transcript	Unassigned
TC1100000139.rn.1	3.74	4.26	1.43	0.0094	0.526	KnowTID_00003203	Non-coding transcript identified by Luo, et al., Non-coding transcript identified by NONCODE: Linc	NonCoding
TC1100000140.rn.1	16.86	16.37	-1.41	0.0328	0.5766	DUF1725.187	Unannotated AceView Transcript	Unassigned
TC1100000146.rn.1	17.84	17.28	-1.47	0.0193	0.5469	nama	Unannotated AceView Transcript	Unassigned
TC1100000165.rn.1	16.41	15.72	-1.6	0.0133	0.526	DUF1725.189; fofly	Unannotated AceView Transcript	Unassigned
TC1100000179.rn.1	16.41	15.89	-1.43	0.0153	0.5303	DUF1725.122	Unannotated AceView Transcript	Unassigned
TC1100000182.rn.1	15.23	14.56	-1.59	0.01	0.526	swershey	Unannotated AceView Transcript	Unassigned
TC1100000188.rn.1	10.64	9.27	-2.57	0.0033	0.526			Pseudogene
TC1100000189.rn.1	18.5	17.89	-1.52	0.0074	0.526	foflee	Unannotated AceView Transcript	Unassigned
TC1100000213.rn.1	7.23	6.66	-1.48	0.0275	0.5599			Coding
TC1100000295.rn.1	12.74	11.64	-2.15	0.0018	0.526	ENSMUSG00000098983	N/A	Precursor_microRNA
TC1100000299.rn.1	4.03	3.48	-1.46	0.0286	0.5659	keymy	Unannotated AceView Transcript	Unassigned
TC1100000330.rn.1	4.71	4.11	-1.52	0.0162	0.5313	NONMMUG017246	Non-coding transcript identified by NONCODE: Linc, Non-coding transcript identified by Luo, et al.	NonCoding
TC1100000354.rn.1	15.45	14.88	-1.48	0.0045	0.526			Precursor_microRNA
TC1100000371.rn.1	16.88	15.98	-1.87	0.0043	0.526	foyfly	Unannotated AceView Transcript	Unassigned
TC1100000389.rn.1	4.42	5.02	1.51	0.0275	0.5599	pleemy	Unannotated AceView Transcript	Unassigned
TC1100000402.rn.1	3.62	4.15	1.45	0.0093	0.526	NONMMUG016785	Non-coding transcript identified by NONCODE: Sense No Exonic	NonCoding
TC1100000407.rn.1	10.95	10.46	-1.41	0.0354	0.5851	Crybg3	INTERACTS WITH 2 3 7 8-tetrachlorodibenzodioxine AND thioacetamide AND all-trans-retinoic acid (ortholog); beta-gamma crystallin domain containing 3; PREDICTED: similar to Hypothetical protein 5031404N19 (RGD1305628), mRNA.	Coding
TC1100000440.rn.1	17.2	16.63	-1.48	0.0308	0.5742	spormy	Unannotated AceView Transcript	Unassigned
TC1100000510.rn.1	3.52	4.32	1.74	0.0032	0.526	deyloy	Unannotated AceView Transcript	Unassigned
TC1300000024.rn.1	17.27	16.48	-1.72	0.002	0.526	Exo_endo_phos.10	Unannotated AceView Transcript	Unassigned
TC0X00001318.rn.1	9	9.72	1.64	0.0171	0.5365	MGI:5012437	PREDICTED: predicted gene, 20252 (Gm20252), miscRNA.	NonCoding
TC0X00001274.rn.1	17.58	16.89	-1.62	0.0046	0.526	sheypo	Unannotated AceView Transcript	Unassigned
TC0800002203.rn.1	17.12	16.5	-1.53	0.0342	0.5781	glormaw	Unannotated AceView Transcript	Unassigned
TC0800002225.rn.1	13.89	13.31	-1.5	0.0102	0.526	pary	Unannotated AceView Transcript	Unassigned
TC0800002230.rn.1	4.73	3.95	-1.71	0.0158	0.5303	LOC100361828	rCG22807-like	Coding
TC0800002235.rn.1	17.69	17.19	-1.41	0.0414	0.6063	smybla	Unannotated AceView Transcript	Unassigned
TC0800002238.rn.1	9.88	8.95	-1.91	0.0063	0.526	rary	Unannotated AceView Transcript	Unassigned
TC0800002289.rn.1	3.77	4.27	1.42	0.0035	0.526	LOC171573	spleen protein 1 precursor; FOUND IN extracellular region (inferred)	Coding
TC0800002448.rn.1	5.42	4.83	-1.51	0.0129	0.526	NONMMUG042668	Non-coding transcript identified by NONCODE: Sense No Exonic	NonCoding
TC0800002465.rn.1	8.93	8.39	-1.45	0.0259	0.5593			Precursor_microRNA
TC0800002474.rn.1	3.85	3.35	-1.42	0.0243	0.5593	LOC102550859	uncharacterized LOC102550859	NonCoding
TC0800002200.rn.1	17.56	17	-1.47	0.0416	0.6066	forry	Unannotated AceView Transcript	Unassigned
TC0800002485.rn.1	5.33	6.39	2.09	0.0065	0.526	kleeru	Unannotated AceView Transcript	Unassigned
TC0800002558.rn.1	4.54	5.27	1.66	0.0025	0.526	ENSMUSG00000098362	mmu-mir-130c, microRNA mir-130c (Mir130c), microRNA.	Precursor_microRNA
TC0800002595.rn.1	3.93	4.6	1.59	0.0018	0.526	jeepor	Unannotated AceView Transcript	Unassigned
TC0800002603.rn.1	15.74	15.01	-1.65	0.0097	0.526	wyro	Unannotated AceView Transcript	Unassigned
TC0800002797.rn.1	6.16	5.53	-1.54	0.006	0.526			Precursor_microRNA
TC0800002798.rn.1	5.36	4.85	-1.43	0.0165	0.5337	NONMMUG043151	Non-coding transcript identified by NONCODE: Sense No Exonic	NonCoding
TC0800002827.rn.1	3.55	4.18	1.55	0.0044	0.526	uc009qip.2	piRNA piR-11461, complete sequence.	NonCoding
TC0800002885.rn.1	5.18	4.6	-1.49	0.0244	0.5593	KnowTID_00007732	Non-coding transcript identified by Luo, et al., Non-coding transcript identified by NONCODE: Linc	NonCoding
TC0800002898.rn.1	5.36	4.82	-1.45	0.0137	0.526	ENSMUSG00000098778	N/A, novel transcript, antisense to Mns1	NonCoding
TC0800002946.rn.1	16.31	15.62	-1.61	0.012	0.526			Precursor_microRNA
TC0800002490.rn.1	3.9	4.64	1.67	0.0034	0.526	pleeru	Unannotated AceView Transcript	Unassigned
TC0800002196.rn.1	17.22	16.55	-1.59	0.03	0.5721	ferry; lawblor	Unannotated AceView Transcript	Unassigned
TC0800002166.rn.1	5.46	4.88	-1.49	0.0345	0.5796	gloyfer; sneypey	Unannotated AceView Transcript	Unassigned
TC0800002143.rn.1	5.52	4.85	-1.59	0.0027	0.526	NONMMUG042334	Non-coding transcript identified by NONCODE: Sense No Exonic	NonCoding
TC0800001664.rn.1	7.73	7.08	-1.58	0.004	0.526	ENSMUSG00000084638	predicted gene, 23889	Small_RNA
TC0800001748.rn.1	15.11	14.52	-1.51	0.01	0.526			Precursor_microRNA
TC0800001823.rn.1	10.56	10	-1.48	0.0423	0.6098			Pseudogene
TC0800001857.rn.1	17.7	17.19	-1.43	0.0349	0.5819	spuver	Unannotated AceView Transcript	Unassigned
TC0800001891.rn.1	12.41	11.91	-1.42	0.0365	0.5889	derpoy	Unannotated AceView Transcript	Unassigned
TC0800001922.rn.1	18.71	18.21	-1.41	0.0222	0.5572	DUF1725.412	Unannotated AceView Transcript	Unassigned
TC0800001925.rn.1	3.97	4.56	1.5	0.0075	0.526	NONMMUG042112	Non-coding transcript identified by NONCODE: Sense No Exonic	NonCoding
TC0800001963.rn.1	18.13	17.63	-1.41	0.0259	0.5593	bleypoy	Unannotated AceView Transcript	Unassigned
TC0800001964.rn.1	5.84	5.29	-1.46	0.0106	0.526	blorpoy	Unannotated AceView Transcript	Unassigned
TC0800001989.rn.1	11.3	10.64	-1.59	0.0015	0.526	DUF1725.242	Unannotated AceView Transcript	Unassigned
TC0800001991.rn.1	13.46	12.84	-1.53	0.0124	0.526	spawbar	Unannotated AceView Transcript	Unassigned
TC0800002008.rn.1	5.05	5.81	1.69	0.0292	0.5681	Muc16	ASSOCIATED WITH Ovarian Neoplasms AND Bile Duct Neoplasms (ortholog) AND Cholangiocarcinoma (ortholog) AND FOUND IN extracellular space AND external side of plasma membrane (ortholog) AND extracellular vesicular exosome (ortholog) AND INTERACTS WITH 3 4-dichloroaniline (ortholog) AND all-trans-retinoic acid (ortholog) AND bisphenol A (ortholog); mucin 16, cell surface associated	Coding
TC0800002009.rn.1	13.93	13.26	-1.59	0.0108	0.526	speypoy	Unannotated AceView Transcript	Unassigned
TC0800002023.rn.1	3.39	4.09	1.61	0.0144	0.5301	Olr1147	olfactory receptor 1147; ENCODES a protein that exhibits G-protein coupled receptor activity (inferred) AND olfactory receptor activity (inferred) AND INVOLVED IN detection of chemical stimulus involved in sensory perception of smell (inferred) AND G-protein coupled receptor signaling pathway (inferred) AND FOUND IN integral component of membrane (inferred) AND plasma membrane (inferred) AND INTE…	Coding
TC0800002051.rn.1	6.61	6.03	-1.5	0.0051	0.526	forra	Unannotated AceView Transcript	Unassigned
TC0800002072.rn.1	15.95	15.27	-1.6	0.0047	0.526			NonCoding
TC0800002107.rn.1	15.8	15.2	-1.51	0.0146	0.5303	feybu	Unannotated AceView Transcript	Unassigned
TC0800002125.rn.1	4.51	3.93	-1.5	0.0074	0.526	NONMMUG042316	Non-coding transcript identified by NONCODE: Linc	NonCoding
TC0800002127.rn.1	13.04	12.32	-1.65	0.0115	0.526			Pseudogene
TC0800002131.rn.1	18.22	17.62	-1.51	0.0109	0.526	DUF1725.244	Unannotated AceView Transcript	Unassigned
TC0800002133.rn.1	6.4	5.83	-1.48	0.013	0.526	LOC102553658	uncharacterized LOC102553658	NonCoding
TC0800002949.rn.1	4.35	5.22	1.82	0.0112	0.526	LOC102551393	uncharacterized LOC102551393	NonCoding
TC0800002954.rn.1	14.83	14.28	-1.46	0.0467	0.6283	koree	Unannotated AceView Transcript	Unassigned
TC0800002993.rn.1	12.03	11.3	-1.66	0.0084	0.526			Precursor_microRNA
TC0800003015.rn.1	16.03	15.47	-1.47	0.0233	0.5582	chybaw; DUF1725.407; DUF1725.413; jeeblor	Unannotated AceView Transcript	Pseudogene
TC0900000026.rn.1	15.61	15	-1.53	0.0225	0.5572			Pseudogene
TC0900000027.rn.1	5.48	4.94	-1.45	0.0429	0.6116	NONMMUG018556	Non-coding transcript identified by NONCODE: Linc, Non-coding transcript identified by Luo, et al.	NonCoding
TC0900000036.rn.1	17.45	16.88	-1.49	0.0273	0.5593	smunoy	Unannotated AceView Transcript	Unassigned
TC0900000061.rn.1	17.29	16.71	-1.49	0.0342	0.5781	cheeblaw; nawbar	Unannotated AceView Transcript	Unassigned
TC0900000067.rn.1	3.95	5.24	2.46	0.0003	0.526	LOC685828	hypothetical protein LOC685828	Unassigned
TC0900000114.rn.1	10.93	9.91	-2.03	0.0005	0.526			Precursor_microRNA
TC0900000115.rn.1	6.14	6.65	1.42	0.0113	0.526	Sema6b	sema domain, transmembrane domain (TM), and cytoplasmic domain, (semaphorin) 6B; ENCODES a protein that exhibits semaphorin receptor binding (ortholog) AND INVOLVED IN cell differentiation (inferred) AND nervous system development (inferred) AND FOUND IN integral component of membrane (inferred) AND plasma membrane (inferred) AND INTERACTS WITH ammonium chloride AND cocaine AND 2 3 7 8-tetrachlor…	Coding
TC0900000309.rn.1	3.55	4.48	1.9	0.0112	0.526	LOC102551790	uncharacterized LOC102551790	NonCoding
TC0900000332.rn.1	18.69	18.15	-1.45	0.014	0.526	DUF1725.222; DUF1725.472	Unannotated AceView Transcript	Unassigned
TC0900000358.rn.1	5.24	4.35	-1.85	0.0348	0.5812	NONMMUG000230	Non-coding transcript identified by NONCODE: Antisense	NonCoding
TC0900000365.rn.1	11.9	11.34	-1.47	0.0195	0.5469			NonCoding
TC0900000383.rn.1	17.28	16.73	-1.46	0.0289	0.5666	borbu	Unannotated AceView Transcript	Unassigned
TC0900000395.rn.1	18.65	18.17	-1.4	0.0358	0.5873			NonCoding
TC0900000405.rn.1	3.67	4.22	1.46	0.0287	0.5659	KnowTID_00000412	Non-coding transcript identified by Luo, et al., Non-coding transcript identified by NONCODE: Linc	NonCoding
TC0900000413.rn.1	17.45	16.88	-1.49	0.0273	0.5593	cheepy	Unannotated AceView Transcript	Unassigned
TC0900000446.rn.1	3.13	3.71	1.49	0.0091	0.526	ENSMUSG00000088620	predicted gene, 23032	Small_RNA
TC0900000457.rn.1	3.54	4.09	1.47	0.0019	0.526	NONMMUG000360	Non-coding transcript identified by NONCODE: Linc	NonCoding
TC0900000538.rn.1	17.79	17.29	-1.42	0.0182	0.5415	bably	Unannotated AceView Transcript	Unassigned
TC0900000578.rn.1	16.56	15.9	-1.58	0.0128	0.526	ploypu	Unannotated AceView Transcript	Unassigned
TC0900000590.rn.1	5.27	4.72	-1.46	0.0353	0.5851	NONMMUG000541	Non-coding transcript identified by NONCODE: Sense No Exonic	NonCoding
TC0900000593.rn.1	8.03	7.37	-1.58	0.0189	0.5434	snapu	Unannotated AceView Transcript	Unassigned
TC0800003641.rn.1	9.4	8.56	-1.79	0.0313	0.575	Transposase_22.5	Unannotated AceView Transcript	Unassigned
TC0800001524.rn.1	14.92	14.31	-1.53	0.008	0.526			Precursor_microRNA
TC0800003579.rn.1	3.88	4.37	1.41	0.0067	0.526	LOC102550700	uncharacterized LOC102550700	NonCoding
TC0800003457.rn.1	17.69	17.19	-1.41	0.0414	0.6063	jeeror	Unannotated AceView Transcript	Unassigned
TC0800003027.rn.1	5.44	4.68	-1.69	0.0093	0.526	NONMMUG043475	Non-coding transcript identified by NONCODE: Sense No Exonic	NonCoding
TC0800003028.rn.1	6	5.16	-1.79	0.0072	0.526	NONMMUG043476	Non-coding transcript identified by NONCODE: Sense No Exonic	NonCoding
TC0800003055.rn.1	16.6	15.96	-1.56	0.0156	0.5303	sheema	Unannotated AceView Transcript	Unassigned
TC0800003095.rn.1	16.51	15.92	-1.5	0.0092	0.526	swuree	Unannotated AceView Transcript	Unassigned
TC0800003102.rn.1	3.81	4.41	1.51	0.0441	0.6171	LOC102546846	uncharacterized LOC102546846	NonCoding
TC0800003108.rn.1	6.61	6.09	-1.43	0.0196	0.5469	KnowTID_00007767	Non-coding transcript identified by Luo, et al., Non-coding transcript identified by NONCODE: Linc	NonCoding
TC0800003110.rn.1	17.76	17.14	-1.55	0.0219	0.5572	joybaw	Unannotated AceView Transcript	Unassigned
TC0800003116.rn.1	3.3	3.8	1.42	0.0226	0.5572	KnowTID_00007770	Non-coding transcript identified by Luo, et al., Non-coding transcript identified by NONCODE: Linc	NonCoding
TC0800003130.rn.1	5.38	4.82	-1.47	0.0377	0.5953	KnowTID_00007780	Non-coding transcript identified by Luo, et al., Non-coding transcript identified by NONCODE: Linc	NonCoding
TC0800003134.rn.1	17.56	17.04	-1.44	0.0463	0.6263	mafey	Unannotated AceView Transcript	Unassigned
TC0800003167.rn.1	14.48	13.94	-1.45	0.0337	0.5768	LOC102550734	60S ribosomal protein L31-like [Source:RGD Symbol;Acc:7748306]; ENCODES a protein that exhibits structural constituent of ribosome (inferred) AND INVOLVED IN translation (inferred) AND FOUND IN ribosome (inferred) AND INTERACTS WITH (-)-demecolcine (ortholog) AND 17beta-estradiol (ortholog) AND 2 3 7 8-tetrachlorodibenzodioxine (ortholog)	Coding
TC0800003181.rn.1	3.7	4.3	1.52	0.0331	0.5766			Ribosomal
TC0800003182.rn.1	3.7	4.3	1.52	0.0331	0.5766			Ribosomal
TC0800003190.rn.1	8.57	8	-1.48	0.0373	0.5937	Slc25a36l1; Slc25a36	Protein Slc25a36; INVOLVED IN response to estradiol (ortholog) AND FOUND IN mitochondrion (ortholog) AND INTERACTS WITH 2 3 7 8-tetrachlorodibenzodioxine AND (-)-epigallocatechin 3-gallate (ortholog) AND 17beta-estradiol (ortholog); solute carrier family 25 (pyrimidine nucleotide carrier ), member 36; Chalmel, et. al. AceView Annotation Slc25a36.cSep08	Coding
TC0800003300.rn.1	17.54	16.99	-1.47	0.0315	0.575	fawfo	Unannotated AceView Transcript	Unassigned
TC0800003304.rn.1	9.89	9.32	-1.48	0.0236	0.5593			Ribosomal
TC0800003333.rn.1	17.85	17.26	-1.51	0.0106	0.526	DUF1725.41	Unannotated AceView Transcript	Unassigned
TC0800003334.rn.1	15.24	14.62	-1.54	0.013	0.526	shorsar	Unannotated AceView Transcript	Unassigned
TC0800003372.rn.1	13.58	14.11	1.45	0.0152	0.5303	Dag1	dystroglycan 1 (dystrophin-associated glycoprotein 1); ENCODES a protein that exhibits dystroglycan binding AND protein complex binding AND actin binding (ortholog) AND INVOLVED IN calcium-dependent cell-matrix adhesion AND response to peptide hormone AND basement membrane organization (ortholog) AND PARTICIPATES IN arrhythmogenic right ventricular cardiomyopathy pathway AND cell-extracellular ma…	Coding
TC0800003383.rn.1	6.58	5.59	-1.98	7.63E-06	0.2626	gleyrey	Unannotated AceView Transcript	Unassigned
TC0800003403.rn.1	6.06	6.61	1.46	0.041	0.6063	NONMMUG043989	Non-coding transcript identified by NONCODE: Linc	NonCoding
TC0800003574.rn.1	3.83	4.61	1.72	0.0345	0.5796	MGI:5011570; KnowTID_00007846	PREDICTED: predicted gene, 19385 (Gm19385), miscRNA.; Non-coding transcript identified by Luo, et al., Non-coding transcript identified by NONCODE: Linc	NonCoding
TC0900000607.rn.1	16.34	15.63	-1.63	0.0053	0.526	sperpu	Unannotated AceView Transcript	Unassigned
TC0800001509.rn.1	8.34	9.01	1.59	0.0004	0.526	Hyal2	hyaluronoglucosaminidase 2; ENCODES a protein that exhibits hyaluronoglucuronidase activity AND enzyme binding (ortholog) AND hyaluronic acid binding (ortholog) AND INVOLVED IN hyaluronan catabolic process AND kidney development AND positive regulation of urine volume AND PARTICIPATES IN glycosaminoglycan degradation pathway AND FOUND IN anchored component of plasma membrane AND Golgi membrane AN…	Coding
TC0800001453.rn.1	5.62	4.95	-1.59	0.0018	0.526	NONMMUG043837	Non-coding transcript identified by NONCODE: Linc, Non-coding transcript identified by Luo, et al.	NonCoding
TC0700003668.rn.1	15.74	15.07	-1.58	0.0057	0.526	darsha	Unannotated AceView Transcript	Unassigned
TC0700003716.rn.1	3.18	3.87	1.62	0.0005	0.526	KnowTID_00003018	Non-coding transcript identified by Luo, et al., Non-coding transcript identified by NONCODE: Linc	NonCoding
TC0700003720.rn.1	14.71	13.97	-1.66	0.0112	0.526	LOC690099	similar to 40S ribosomal protein S19	Unassigned
TC0700003734.rn.1	15.75	15.11	-1.56	0.0123	0.526	gawcher; joybar; sleeky; vyta; weychar	Unannotated AceView Transcript	Unassigned
TC0700003735.rn.1	14.75	14.09	-1.58	0.0028	0.526	Mir544	microRNA 544, microRNA 544 (Mir544), microRNA.	Precursor_microRNA
TC0700003993.rn.1	6.01	4.88	-2.19	0.0186	0.5418	NONMMUG015576	Non-coding transcript identified by NONCODE: Sense No Exonic	NonCoding
TC0800000017.rn.1	16.77	16.11	-1.58	0.0194	0.5469	shuvaw	Unannotated AceView Transcript	Unassigned
TC0800000041.rn.1	3.22	3.77	1.47	0.028	0.5626	KnowTID_00007407	Non-coding transcript identified by Luo, et al., Non-coding transcript identified by NONCODE: Linc	NonCoding
TC0800000058.rn.1	18.19	17.63	-1.47	0.0171	0.5365	mupoy	Unannotated AceView Transcript	Unassigned
TC0700003557.rn.1	7.15	8.2	2.08	0.0256	0.5593	Tob2	transducer of ERBB2, 2; ENCODES a protein that exhibits vitamin D receptor binding (ortholog) AND INVOLVED IN negative regulation of osteoclast differentiation (ortholog) AND positive regulation of ossification (ortholog) AND regulation of gene expression (ortholog) AND PARTICIPATES IN RNA degradation pathway AND INTERACTS WITH 2 3 7 8-tetrachlorodibenzodioxine AND 2 4-dinitrotoluene AND 2 6-dini…	Coding
TC0800000081.rn.1	15.45	14.69	-1.68	0.0099	0.526	sapoy	Unannotated AceView Transcript	Unassigned
TC0800000087.rn.1	6.22	5.56	-1.59	0.001	0.526	KnowTID_00007857; KnowTID_00007858	Non-coding transcript identified by Luo, et al., Non-coding transcript identified by NONCODE: Linc	NonCoding
TC0800000132.rn.1	16.5	15.75	-1.68	0.0086	0.526	pleepoy	Unannotated AceView Transcript	Unassigned
TC0800000138.rn.1	10.22	9.39	-1.77	0.0068	0.526			Pseudogene
TC0800000144.rn.1	4.63	5.17	1.46	0.0107	0.526	Mbd3l2	methyl-CpG binding domain protein 3-like 2; INTERACTS WITH 5-aza-2'-deoxycytidine (ortholog) AND benzo[a]pyrene (ortholog) AND lead diacetate (ortholog)	Coding
TC0800000145.rn.1	15.01	14.09	-1.89	0.0071	0.526	snopoy	Unannotated AceView Transcript	Unassigned
TC0800000147.rn.1	16.72	16.22	-1.42	0.0336	0.5766	sneypoy	Unannotated AceView Transcript	Unassigned
TC0800000188.rn.1	4.44	3.86	-1.5	0.0401	0.6056	Olr1191	olfactory receptor 1191	Coding
TC0800000192.rn.1	4.85	5.53	1.61	0.0485	0.6314	NONMMUG042207	Non-coding transcript identified by NONCODE: Antisense	NonCoding
TC0800000193.rn.1	5.91	5.11	-1.74	0.0061	0.526	ENSMUSG00000088622	predicted gene, 23316	Small_RNA
TC0800000082.rn.1	16.84	16.25	-1.51	0.0221	0.5572	sopoy	Unannotated AceView Transcript	Unassigned
TC0700003554.rn.1	15.57	14.76	-1.75	0.003	0.526			Coding
TC0700003504.rn.1	8.05	7.36	-1.62	0.0056	0.526	NONMMUG014961	Non-coding transcript identified by NONCODE: Sense No Exonic	NonCoding
TC0700003457.rn.1	6.48	7.2	1.64	0.0004	0.526	C1qtnf6	C1q and tumor necrosis factor related protein 6; ENCODES a protein that exhibits identical protein binding (ortholog) AND INVOLVED IN protein heterotrimerization (ortholog) AND protein oligomerization (ortholog) AND FOUND IN extracellular space (ortholog) AND INTERACTS WITH 17alpha-ethynylestradiol (ortholog) AND 2 3 7 8-tetrachlorodibenzodioxine (ortholog) AND 5-aza-2'-deoxycytidine (ortholog)	Coding
TC0700003067.rn.1	15.79	15.14	-1.57	0.0056	0.526	geeser	Unannotated AceView Transcript	Unassigned
TC0700003077.rn.1	16.04	15.44	-1.52	0.0127	0.526	DUF1725.272	Unannotated AceView Transcript	Unassigned
TC0700003088.rn.1	18.28	17.67	-1.53	0.0317	0.5761	skerdu	Unannotated AceView Transcript	Unassigned
TC0700003091.rn.1	5.59	4.92	-1.6	0.0392	0.6016	ENSMUSG00000088679	predicted gene, 23665	Small_RNA
TC0700003092.rn.1	17.57	16.97	-1.51	0.0223	0.5572	floybee; porser	Unannotated AceView Transcript	Unassigned
TC0700003095.rn.1	17.72	17.2	-1.43	0.0334	0.5766	ruser	Unannotated AceView Transcript	Unassigned
TC0700003096.rn.1	17.56	16.96	-1.52	0.0295	0.5682	warmaw	Unannotated AceView Transcript	Unassigned
TC0700003111.rn.1	5.59	4.9	-1.61	0.0304	0.5736	NONMMUG014497	Non-coding transcript identified by NONCODE: Sense No Exonic	NonCoding
TC0700003119.rn.1	17.79	17.18	-1.53	0.0116	0.526			Pseudogene
TC0700003122.rn.1	10.67	10.01	-1.58	0.0465	0.6266	LOC100911340	40S ribosomal protein S3a-like	Pseudogene
TC0700003126.rn.1	17.62	17.01	-1.52	0.0122	0.526	serbla	Unannotated AceView Transcript	Unassigned
TC0700003145.rn.1	6.11	5.45	-1.58	0.005	0.526			Pseudogene
TC0700003185.rn.1	16.21	15.62	-1.51	0.014	0.526	lojoy	Unannotated AceView Transcript	Unassigned
TC0700003189.rn.1	18.51	17.94	-1.49	0.0219	0.5572	sterser	Unannotated AceView Transcript	Unassigned
TC0700003200.rn.1	5.56	5.07	-1.4	0.01	0.526	LOC102551151	uncharacterized LOC102551151	NonCoding
TC0700003202.rn.1	14.92	15.44	1.44	0.0196	0.5469	LOC102551090	uncharacterized LOC102551090	NonCoding
TC0700003236.rn.1	18.55	18.04	-1.42	0.0243	0.5593	DUF1725.277; DUF1725.383	Unannotated AceView Transcript	Unassigned
TC0700003262.rn.1	3.04	3.61	1.49	0.0024	0.526	teesey	Unannotated AceView Transcript	Unassigned
TC0700003286.rn.1	6.4	5.84	-1.48	0.0461	0.6251	NONMMUG014723; ENSMUSG00000096967	Non-coding transcript identified by NONCODE: Linc; predicted gene, 26621, Non-coding transcript identified by NONCODE: Linc, TEC	NonCoding
TC0700003307.rn.1	3.77	4.42	1.57	0.0013	0.526	KnowTID_00002976; KnowTID_00002977	Non-coding transcript identified by Luo, et al., Non-coding transcript identified by NONCODE: Linc	NonCoding
TC0700003355.rn.1	4.95	4.41	-1.46	0.0361	0.5873	stawsey	Unannotated AceView Transcript	Unassigned
TC0800000198.rn.1	14.99	14.16	-1.78	0.0165	0.5334	deera	Unannotated AceView Transcript	Unassigned
TC0800000271.rn.1	4.51	3.98	-1.45	0.0033	0.526	ENSMUSG00000088104	predicted gene, 22380	Small_RNA
TC0800000342.rn.1	3.14	3.75	1.53	0.0338	0.5774	NONMMUG042412	Non-coding transcript identified by NONCODE: Linc, Non-coding transcript identified by Luo, et al.	NonCoding
TC0800000346.rn.1	4.33	4.82	1.41	0.0097	0.526	NONMMUG042417	Non-coding transcript identified by NONCODE: Linc, Non-coding transcript identified by Luo, et al.	NonCoding
TC0800001015.rn.1	4.33	3.67	-1.58	0.0141	0.526	NONMMUG043206	Non-coding transcript identified by NONCODE: Sense No Exonic	NonCoding
TC0800001028.rn.1	10.8	11.3	1.41	0.0287	0.5659	Anxa2	annexin A2; ENCODES a protein that exhibits phosphatidylinositol-4 5-bisphosphate binding AND Rab GTPase binding AND calcium-dependent phospholipid binding (ortholog) AND INVOLVED IN body fluid secretion AND positive regulation of fibroblast proliferation AND positive regulation of protein phosphorylation AND ASSOCIATED WITH Carcinoma Renal Cell AND Diabetes Mellitus Experimental AND Carcinoma Du…	Coding
TC0800001046.rn.1	4.81	5.67	1.81	0.0406	0.6063	NONMMUG043248	Non-coding transcript identified by NONCODE: Linc	NonCoding
TC0800001063.rn.1	16.72	16.22	-1.42	0.0336	0.5766	plawraw	Unannotated AceView Transcript	Unassigned
TC0800001102.rn.1	4.77	5.26	1.41	0.034	0.578	ENSMUSG00000098272	N/A, transducin-like enhancer of split 1, homolog of Drosophila E(spl) (Tle1) pseudogene	Pseudogene
TC0800001112.rn.1	5.06	4.21	-1.8	0.0034	0.526	NONMMUG043355	Non-coding transcript identified by NONCODE: Sense No Exonic	NonCoding
TC0800001162.rn.1	3.25	2.34	-1.87	0.0002	0.526	uc029roz.1	non-coding RNA, oocyte_clustered_small_RNA9317, complete sequence.	NonCoding
TC0800001184.rn.1	17.2	16.55	-1.56	0.0073	0.526	rawy; swarbor	Unannotated AceView Transcript	Unassigned
TC0800001185.rn.1	16	15.34	-1.58	0.0123	0.526	weychor	Unannotated AceView Transcript	Unassigned
TC0800001220.rn.1	12.31	11.71	-1.52	0.004	0.526	Bckdhb	branched chain keto acid dehydrogenase E1, beta polypeptide; ENCODES a protein that exhibits protein complex binding AND alpha-ketoacid dehydrogenase activity (ortholog) AND INVOLVED IN response to cAMP AND response to glucocorticoid AND response to nutrient AND PARTICIPATES IN valine leucine and isoleucine degradation pathway AND ASSOCIATED WITH Diabetes Mellitus Experimental AND Maple Syrup Uri…	Coding
TC0800001234.rn.1	16.34	15.63	-1.63	0.0053	0.526	glerree	Unannotated AceView Transcript	Unassigned
TC0800001300.rn.1	16.86	16.35	-1.42	0.0213	0.5542	jeyfley	Unannotated AceView Transcript	Unassigned
TC0800001302.rn.1	3.2	3.77	1.48	0.0336	0.5766	zarpor	Unannotated AceView Transcript	Unassigned
TC0800001313.rn.1	16.6	16.03	-1.48	0.0096	0.526			Pseudogene
TC0800001315.rn.1	3.52	4.15	1.54	0.0339	0.5779	NONMMUG043621	Non-coding transcript identified by NONCODE: Sense No Exonic	NonCoding
TC0800001352.rn.1	9.92	9.23	-1.62	0.0163	0.5313			Precursor_microRNA
TC0800001388.rn.1	15.69	15.06	-1.55	0.0095	0.526	bopy; sharku; slorrer	Unannotated AceView Transcript	Unassigned
TC0800001393.rn.1	6.83	6.21	-1.54	0.05	0.6377	NONMMUG043767	Non-coding transcript identified by NONCODE: Antisense	NonCoding
TC0800001399.rn.1	12.11	11.36	-1.69	0.0093	0.526			Precursor_microRNA
TC0800001402.rn.1	6.08	5.5	-1.5	0.0095	0.526	NONMMUG043776	Non-coding transcript identified by NONCODE: Linc, Non-coding transcript identified by Luo, et al.	NonCoding
TC0800001404.rn.1	15.61	15	-1.53	0.0207	0.552	swarer	Unannotated AceView Transcript	Unassigned
TC0800000997.rn.1	15.93	15.22	-1.64	0.0086	0.526	moraw	Unannotated AceView Transcript	Unassigned
TC0800001461.rn.1	6.84	6.31	-1.45	0.018	0.5408	Aste1	asteroid homolog 1 (Drosophila)	Pseudogene
TC0800000992.rn.1	6.19	5.55	-1.56	0.0397	0.6027	leyraw	Unannotated AceView Transcript	Unassigned
TC0800000918.rn.1	17.79	17.08	-1.65	0.0007	0.526	swobey	Unannotated AceView Transcript	Unassigned
TC0800000356.rn.1	15.15	14.44	-1.64	0.0117	0.526			Coding
TC0800000357.rn.1	17.33	16.68	-1.57	0.0125	0.526	gory	Unannotated AceView Transcript	Unassigned
TC0800000367.rn.1	4.8	4.03	-1.7	0.0092	0.526	NONMMUG042451	Non-coding transcript identified by NONCODE: Antisense	NonCoding
TC0800000374.rn.1	5.9	5.37	-1.45	0.007	0.526	NONMMUG042459	Non-coding transcript identified by NONCODE: Linc	NonCoding
TC0800000381.rn.1	16.37	15.62	-1.67	0.0052	0.526	porry	Unannotated AceView Transcript	Unassigned
TC0800000439.rn.1	17.89	17.22	-1.58	0.0073	0.526	seery	Unannotated AceView Transcript	Unassigned
TC0800000449.rn.1	4.03	4.88	1.8	0.0426	0.6111	LOC100912136	ENCODES a protein that exhibits G-protein coupled receptor activity (inferred) AND olfactory receptor activity (inferred) AND INVOLVED IN detection of chemical stimulus involved in sensory perception of smell (inferred) AND G-protein coupled receptor signaling pathway (inferred) AND FOUND IN integral component of membrane (inferred) AND plasma membrane (inferred)	Coding
TC0800000462.rn.1	3.61	4.24	1.55	0.0123	0.526	Olr1239	ENCODES a protein that exhibits olfactory receptor activity (inferred) AND INVOLVED IN detection of chemical stimulus involved in sensory perception of smell (inferred) AND G-protein coupled receptor signaling pathway (inferred) AND FOUND IN integral component of membrane (inferred); olfactory receptor 1239	Coding
TC0800000474.rn.1	3.94	4.49	1.47	0.0497	0.637	LOC100909882; Olr1265	ENCODES a protein that exhibits G-protein coupled receptor activity (inferred) AND olfactory receptor activity (inferred) AND INVOLVED IN detection of chemical stimulus involved in sensory perception of smell (inferred) AND G-protein coupled receptor signaling pathway (inferred) AND FOUND IN integral component of membrane (inferred) AND plasma membrane (inferred) AND INTERACTS WITH 17beta-estradi…	Coding
TC0800000486.rn.1	16.86	16.37	-1.41	0.0328	0.5766	DUF1725.246; DUF1725.453	Unannotated AceView Transcript	Unassigned
TC0800000520.rn.1	7.59	6.9	-1.61	0.0441	0.6172	Vof16	ischemia related factor vof-16; INTERACTS WITH 17alpha-ethynylestradiol AND 17beta-estradiol AND ammonium chloride	NonCoding
TC0800000639.rn.1	5.74	5.22	-1.44	0.0271	0.5593	NONMMUG042697	Non-coding transcript identified by NONCODE: Linc, Non-coding transcript identified by Luo, et al.	NonCoding
TC0800000651.rn.1	6.1	5.5	-1.52	0.0062	0.526	bluru	Unannotated AceView Transcript	Unassigned
TC0800000692.rn.1	18.04	17.47	-1.48	0.0187	0.5418	DUF1725.259	Unannotated AceView Transcript	Unassigned
TC0800000695.rn.1	5.38	4.75	-1.54	0.0101	0.526	foro	Unannotated AceView Transcript	Unassigned
TC0800000709.rn.1	16.68	15.88	-1.73	0.0068	0.526	jorfy; loger	Unannotated AceView Transcript	Unassigned
TC0800000722.rn.1	6.49	5.95	-1.45	0.0223	0.5572	LOC100909533	60S ribosomal protein L17-like	Pseudogene
TC0800000756.rn.1	10.55	10.06	-1.41	0.023	0.5582	LOC691004	similar to Sodium/potassium-transporting ATPase beta-3 chain (Sodium/potassium-dependent ATPase beta-3 subunit) (ATPB-3) (CD298 antigen)	Unassigned
TC0800000792.rn.1	6.27	5.31	-1.94	0.0008	0.526	plorro	Unannotated AceView Transcript	Unassigned
TC0800000859.rn.1	5.28	5.87	1.51	0.0039	0.526	keerar	Unannotated AceView Transcript	Unassigned
TC0800000868.rn.1	11.32	10.79	-1.45	0.0481	0.6309			NonCoding
TC0800000954.rn.1	5.83	5.34	-1.41	0.0361	0.5873	ENSMUSG00000065387	nuclear encoded rRNA 5S 85	Ribosomal
TC0900000626.rn.1	6.24	5.1	-2.2	0.0043	0.526	NONMMUG000593	Non-coding transcript identified by NONCODE: Sense No Exonic	NonCoding
TC0900000637.rn.1	16.1	15.57	-1.44	0.0389	0.6011			Coding
TC0900000661.rn.1	12.79	12.15	-1.56	0.0057	0.526	smoymy	Unannotated AceView Transcript	Unassigned
TC0X00000483.rn.1	7.83	6.58	-2.37	0.0012	0.526			Coding
TC0X00000486.rn.1	15.7	15.08	-1.54	0.0287	0.5659	chorgo	Unannotated AceView Transcript	Unassigned
TC0X00000490.rn.1	12.23	11.5	-1.66	0.0475	0.6299	rorbaw	Unannotated AceView Transcript	Unassigned
TC0X00000505.rn.1	4.19	4.89	1.62	0.0085	0.526	LOC682831	similar to melanoma antigen family B, 3 [Source:RGD Symbol;Acc:1594017]; similar to melanoma antigen family B 3	Coding
TC0X00000513.rn.1	15.93	15.15	-1.72	0.0095	0.526	slupoy	Unannotated AceView Transcript	Unassigned
TC0X00000514.rn.1	17.32	16.76	-1.47	0.0254	0.5593	zoybaw	Unannotated AceView Transcript	Unassigned
TC0X00000518.rn.1	17.44	16.95	-1.41	0.0414	0.6063	chubaw	Unannotated AceView Transcript	Unassigned
TC0X00000519.rn.1	18.69	18.15	-1.45	0.014	0.526	DUF1725.230; DUF1725.33	Unannotated AceView Transcript	Unassigned
TC0X00000527.rn.1	17	16.36	-1.56	0.0249	0.5593	dawter	Unannotated AceView Transcript	Unassigned
TC0X00000473.rn.1	17.34	16.78	-1.48	0.0214	0.5559	klujoy; varbu	Unannotated AceView Transcript	Unassigned
TC0X00000553.rn.1	3.92	4.44	1.43	0.0051	0.526	Mir223	microRNA 223; INVOLVED IN cellular response to estrogen stimulus (ortholog) AND cellular response to lipopolysaccharide (ortholog) AND gene silencing by miRNA (ortholog) AND INTERACTS WITH aflatoxin B1 AND furan AND zinc atom	Precursor_microRNA
TC0X00000558.rn.1	17.52	16.9	-1.54	0.0133	0.526	skoybaw	Unannotated AceView Transcript	Unassigned
TC0X00000564.rn.1	7.21	6.71	-1.42	0.0042	0.526	smybaw	Unannotated AceView Transcript	Unassigned
TC0X00000586.rn.1	3.24	3.74	1.41	0.0208	0.5522	NONMMUG045452	Non-coding transcript identified by NONCODE: Linc, Non-coding transcript identified by Luo, et al.	NonCoding
TC0X00000594.rn.1	16.72	16.22	-1.42	0.0336	0.5766	stubaw	Unannotated AceView Transcript	Unassigned
TC0X00000610.rn.1	17.29	16.72	-1.49	0.0262	0.5593	swoybaw	Unannotated AceView Transcript	Unassigned
TC0X00000669.rn.1	16.72	16.22	-1.42	0.0336	0.5766	nybee	Unannotated AceView Transcript	Unassigned
TC0X00000691.rn.1	18.69	18.15	-1.45	0.014	0.526	DUF1725.34	Unannotated AceView Transcript	Unassigned
TC0X00000718.rn.1	16.72	16.22	-1.42	0.0336	0.5766	blerbee; vubaw	Unannotated AceView Transcript	Unassigned
TC0X00000723.rn.1	3.72	4.39	1.6	0.0115	0.526	LOC100359656	rCG38062-like; ENCODES a protein that exhibits chemokine receptor activity (inferred) AND INVOLVED IN chemokine-mediated signaling pathway (inferred) AND chemotaxis (inferred) AND G-protein coupled receptor signaling pathway (inferred) AND FOUND IN integral component of membrane (inferred)	Coding
TC0X00000557.rn.1	15.05	14.29	-1.69	0.0042	0.526			Pseudogene
TC0X00000466.rn.1	17.37	16.83	-1.45	0.0137	0.526			Pseudogene
TC0X00000465.rn.1	17.43	16.87	-1.47	0.0142	0.5283	slernoy	Unannotated AceView Transcript	Unassigned
TC0X00000451.rn.1	7.54	7.06	-1.4	0.046	0.6246	farbaw	Unannotated AceView Transcript	Unassigned
TC0X00000186.rn.1	17.46	16.82	-1.56	0.0112	0.526	blobo	Unannotated AceView Transcript	Unassigned
TC0X00000191.rn.1	11.37	10.6	-1.7	0.0009	0.526			Pseudogene
TC0X00000192.rn.1	17.45	16.88	-1.49	0.0273	0.5593	klawby	Unannotated AceView Transcript	Unassigned
TC0X00000202.rn.1	3.53	4.18	1.57	0.0002	0.526	KnowTID_00007973	Non-coding transcript identified by Luo, et al., Non-coding transcript identified by NONCODE: Linc	NonCoding
TC0X00000219.rn.1	5.38	4.1	-2.43	0.0021	0.526	NONMMUG046121	Non-coding transcript identified by NONCODE: Sense No Exonic	NonCoding
TC0X00000242.rn.1	7.11	6.49	-1.55	0.0049	0.526			Coding
TC0X00000261.rn.1	18.69	18.15	-1.45	0.014	0.526	DUF1725.500	Unannotated AceView Transcript	Unassigned
TC0X00000269.rn.1	12.55	11.91	-1.56	0.0033	0.526	gybar	Unannotated AceView Transcript	Unassigned
TC0X00000275.rn.1	4.38	3.73	-1.56	0.0064	0.526	NONMMUG046347	Non-coding transcript identified by NONCODE: Sense No Exonic	NonCoding
TC0X00000282.rn.1	4.17	5.03	1.81	0.0227	0.5576	NONMMUG046339	Non-coding transcript identified by NONCODE: Linc, Non-coding transcript identified by Luo, et al.	NonCoding
TC0X00000298.rn.1	17.31	16.76	-1.47	0.0259	0.5593	blava	Unannotated AceView Transcript	Unassigned
TC0X00000299.rn.1	16.34	15.63	-1.63	0.0053	0.526	mawbar	Unannotated AceView Transcript	Unassigned
TC0X00000306.rn.1	17.32	16.73	-1.51	0.0266	0.5593	neebar	Unannotated AceView Transcript	Unassigned
TC0X00000308.rn.1	10.76	9.9	-1.82	0.0013	0.526			Pseudogene
TC0X00000318.rn.1	6	5.38	-1.54	0.0086	0.526	rybar	Unannotated AceView Transcript	Unassigned
TC0X00000329.rn.1	6.86	6.35	-1.43	0.0122	0.526	mawby	Unannotated AceView Transcript	Unassigned
TC0X00000359.rn.1	15.24	14.5	-1.66	0.0176	0.539			Pseudogene
TC0X00000409.rn.1	17.29	16.72	-1.49	0.0262	0.5593	choga	Unannotated AceView Transcript	Unassigned
TC0X00000441.rn.1	17.45	16.88	-1.49	0.0273	0.5593	boybaw	Unannotated AceView Transcript	Unassigned
TC0X00000442.rn.1	17.45	16.88	-1.49	0.0273	0.5593	dabaw	Unannotated AceView Transcript	Unassigned
TC0X00000444.rn.1	3.68	4.51	1.77	0.031	0.575	ENSMUSG00000083444	predicted gene 14768, Non-coding transcript identified by NONCODE: Linc, pseudogene similar to part of FUS interacting protein (serine-arginine rich) 1 (Fusip1 p)	Multiple_Complex
TC0X00000730.rn.1	5.27	4.54	-1.65	0.0219	0.5572	RGD1560455	similar to RIKEN cDNA A630033H20 gene; ENCODES a protein that exhibits G-protein coupled receptor activity (inferred) AND INVOLVED IN G-protein coupled receptor signaling pathway (inferred) AND FOUND IN integral component of membrane (inferred) AND INTERACTS WITH calcitriol (ortholog) AND disodium selenite (ortholog) AND formaldehyde (ortholog)	Coding
TC0X00000742.rn.1	17.67	17.12	-1.47	0.0335	0.5766	gloybee	Unannotated AceView Transcript	Unassigned
TC0X00000754.rn.1	4.75	4.13	-1.54	0.0352	0.5843			NonCoding
TC0X00000769.rn.1	18.35	17.83	-1.43	0.0474	0.6299	smarbee	Unannotated AceView Transcript	Unassigned
TC0X00001122.rn.1	17.4	16.8	-1.52	0.012	0.526	slybaw	Unannotated AceView Transcript	Unassigned
TC0X00001135.rn.1	8.54	8.04	-1.41	0.0058	0.526	Cxxc5	CXXC finger protein 5 (Cxxc5), mRNA	Coding
TC0X00001156.rn.1	16.2	15.62	-1.49	0.0361	0.5873	larjee	Unannotated AceView Transcript	Unassigned
TC0X00001161.rn.1	16.54	15.95	-1.51	0.0137	0.526	jeybey	Unannotated AceView Transcript	Unassigned
TC0X00001167.rn.1	16.33	15.62	-1.64	0.0052	0.526	kobey	Unannotated AceView Transcript	Unassigned
TC0X00001170.rn.1	16.63	16.12	-1.42	0.0286	0.5659	zakor	Unannotated AceView Transcript	Unassigned
TC0X00001198.rn.1	17.45	16.88	-1.49	0.0273	0.5593	sawzar	Unannotated AceView Transcript	Unassigned
TC0X00001201.rn.1	4.35	4.93	1.5	0.0447	0.6189	NONMMUG044996	Non-coding transcript identified by NONCODE: Linc	NonCoding
TC0X00001208.rn.1	16	15.34	-1.58	0.0123	0.526	fleebey	Unannotated AceView Transcript	Unassigned
TC0X00001218.rn.1	17.98	17.44	-1.46	0.0326	0.5766	floybey	Unannotated AceView Transcript	Unassigned
TC0X00001219.rn.1	16.57	16	-1.49	0.0326	0.5766	glybey	Unannotated AceView Transcript	Unassigned
TC0X00001221.rn.1	16.7	16.07	-1.55	0.016	0.5312	globey	Unannotated AceView Transcript	Unassigned
TC0X00001222.rn.1	17.3	16.77	-1.44	0.0252	0.5593	klarbey	Unannotated AceView Transcript	Unassigned
TC0X00001223.rn.1	16.84	16.22	-1.54	0.0245	0.5593	klawbey	Unannotated AceView Transcript	Unassigned
TC0X00001224.rn.1	4.3	5.03	1.65	0.0236	0.5593	KnowTID_00007915	Non-coding transcript identified by Luo, et al., Non-coding transcript identified by NONCODE: Linc	NonCoding
TC0X00001233.rn.1	17.72	17.2	-1.44	0.0322	0.5766	DUF1725.47	Unannotated AceView Transcript	Unassigned
TC0X00001246.rn.1	17.22	16.67	-1.46	0.0438	0.6153	snobey	Unannotated AceView Transcript	Unassigned
TC0X00001249.rn.1	17.42	16.88	-1.46	0.017	0.5365	seema	Unannotated AceView Transcript	Unassigned
TC0X00001260.rn.1	7.34	6.65	-1.61	0.0051	0.526			Coding
TC0X00001265.rn.1	17.45	16.88	-1.49	0.0273	0.5593	jarror	Unannotated AceView Transcript	Unassigned
TC0X00001270.rn.1	16.86	16.37	-1.41	0.0328	0.5766	DUF1725.48	Unannotated AceView Transcript	Unassigned
TC0X00001104.rn.1	15.38	14.8	-1.49	0.0154	0.5303	bloyby	Unannotated AceView Transcript	Unassigned
TC0X00000175.rn.1	4	4.62	1.53	0.0146	0.5303	ENSMUSG00000086230	predicted gene 15255, Non-coding transcript identified by NONCODE: Linc, protein phosphatase 1, regulatory (inhibitor) subunit 11 (Ppp1r11) pseudogene	Multiple_Complex
TC0X00001092.rn.1	17.45	16.88	-1.49	0.0273	0.5593	chergo	Unannotated AceView Transcript	Unassigned
TC0X00001082.rn.1	3.9	4.49	1.5	0.047	0.6289	Atp1b4	ATPase, (Na+)/K+ transporting, beta 4 polypeptide; INVOLVED IN regulation of transcription DNA-templated (ortholog) AND PARTICIPATES IN aldosterone signaling pathway AND bile acid transport pathway AND FOUND IN chromatin AND nuclear inner membrane (ortholog) AND nucleus (ortholog) AND INTERACTS WITH ammonium chloride AND methotrexate (ortholog) AND pirinixic acid (ortholog)	Coding
TC0X00000786.rn.1	17.88	17.34	-1.45	0.0293	0.5682	ravoy	Unannotated AceView Transcript	Unassigned
TC0X00000789.rn.1	6.34	5.64	-1.63	0.0059	0.526	snorbee	Unannotated AceView Transcript	Unassigned
TC0X00000795.rn.1	11.39	10.81	-1.49	0.0151	0.5303			Pseudogene
TC0X00000802.rn.1	15.49	14.93	-1.48	0.0051	0.526	steybee	Unannotated AceView Transcript	Unassigned
TC0X00000815.rn.1	14.3	13.71	-1.5	0.0343	0.5789	borber	Unannotated AceView Transcript	Unassigned
TC0X00000841.rn.1	17.45	16.88	-1.49	0.0273	0.5593	puber	Unannotated AceView Transcript	Unassigned
TC0X00000859.rn.1	15.03	14.34	-1.62	0.0146	0.5303	fleevee	Unannotated AceView Transcript	Unassigned
TC0X00000860.rn.1	17.48	16.91	-1.49	0.0202	0.5513	snorger	Unannotated AceView Transcript	Unassigned
TC0X00000864.rn.1	16.52	15.85	-1.59	0.0234	0.5582	weyber	Unannotated AceView Transcript	Unassigned
TC0X00000896.rn.1	5.01	4.33	-1.6	0.0109	0.526	blorber	Unannotated AceView Transcript	Unassigned
TC0X00000900.rn.1	4.36	4.88	1.43	0.0197	0.5481	KnowTID_00007966; KnowTID_00007967	Non-coding transcript identified by Luo, et al., Non-coding transcript identified by NONCODE: Linc	NonCoding
TC0X00000905.rn.1	13.35	12.74	-1.53	0.0259	0.5593			NonCoding
TC0X00000983.rn.1	17.44	16.95	-1.41	0.0414	0.6063	slerfu	Unannotated AceView Transcript	Unassigned
TC0X00000998.rn.1	17.31	16.68	-1.55	0.0045	0.526	mawbo	Unannotated AceView Transcript	Unassigned
TC0X00001025.rn.1	4.31	4.86	1.46	0.0049	0.526	Agtr2	angiotensin II receptor, type 2; ENCODES a protein that exhibits peptide hormone binding AND transcription factor binding AND angiotensin type II receptor activity (ortholog) AND INVOLVED IN aldosterone secretion AND cell growth involved in cardiac muscle cell development AND cellular response to dexamethasone stimulus AND PARTICIPATES IN angiotensin III signaling pathway via AT2 receptor AND ang…	Coding
TC0X00001027.rn.1	17.29	16.74	-1.47	0.0334	0.5766	zawcher	Unannotated AceView Transcript	Unassigned
TC0X00001028.rn.1	17.43	16.83	-1.51	0.0241	0.5593	jokey	Unannotated AceView Transcript	Unassigned
TC0X00001036.rn.1	18.27	17.77	-1.41	0.0205	0.5517	spawby	Unannotated AceView Transcript	Unassigned
TC0X00001038.rn.1	9.89	9.22	-1.59	0.0146	0.5303	DUF1725.6	Unannotated AceView Transcript	Unassigned
TC0X00001055.rn.1	16.76	16.1	-1.59	0.0087	0.526	choku	Unannotated AceView Transcript	Unassigned
TC0X00001072.rn.1	17.25	16.63	-1.54	0.0153	0.5303	skoby	Unannotated AceView Transcript	Unassigned
TC0X00001089.rn.1	4.8	4.21	-1.5	0.0128	0.526	ENSMUSG00000096771	predicted gene, 22115	Small_RNA
TC0X00000158.rn.1	17.32	16.76	-1.47	0.0254	0.5593	sweebu	Unannotated AceView Transcript	Unassigned
TC0X00000153.rn.1	4.36	4.86	1.42	0.0062	0.526	ENSMUSG00000083402	predicted gene 14394, Non-coding transcript identified by NONCODE: Linc, ribosomal protein 10 (Rpl10) pseudogene	Multiple_Complex
TC0X00000120.rn.1	16.72	16.22	-1.42	0.0336	0.5766	skabu	Unannotated AceView Transcript	Unassigned
TC0900001237.rn.1	16.92	16.2	-1.64	0.0054	0.526	royper	Unannotated AceView Transcript	Unassigned
TC0900001238.rn.1	10.57	9.83	-1.67	0.0063	0.526			Pseudogene
TC0900001257.rn.1	2.87	3.7	1.78	0.0003	0.526	NONMMUG018691	Non-coding transcript identified by NONCODE: Linc	NonCoding
TC0900001283.rn.1	4.73	5.31	1.49	0.0171	0.5365	LOC102553711	uncharacterized LOC102553711	NonCoding
TC0900001347.rn.1	11.77	11.26	-1.42	0.0231	0.5582	Ybx1-ps3	N/A	Pseudogene
TC0900001360.rn.1	7.03	6.29	-1.67	0.0078	0.526	vupey	Unannotated AceView Transcript	Unassigned
TC0900001371.rn.1	17.54	16.99	-1.47	0.0315	0.575	dawber; jerzar	Unannotated AceView Transcript	Unassigned
TC0900001394.rn.1	17.62	17.04	-1.49	0.0312	0.575	smernoy	Unannotated AceView Transcript	Unassigned
TC0900001426.rn.1	13.52	12.79	-1.66	0.0287	0.5659			NonCoding
TC0900001436.rn.1	5.93	5.28	-1.56	0.0006	0.526	LOC689679	similar to Discs large homolog 5 (Placenta and prostate DLG) (Discs large protein P-dlg)	Coding
TC0900001496.rn.1	4.06	4.77	1.64	0.0068	0.526	LOC102547152	uncharacterized LOC102547152	NonCoding
TC0900001497.rn.1	4.92	4.32	-1.52	0.014	0.526	LOC102550865	ERC protein 2-like	Coding
TC0900001506.rn.1	8.19	7.52	-1.59	0.0184	0.5415	jerpa	Unannotated AceView Transcript	Unassigned
TC0900001538.rn.1	3.08	3.63	1.46	0.0287	0.5659	NONMMUG018467	Non-coding transcript identified by NONCODE: Sense No Exonic	NonCoding
TC0900001612.rn.1	5.69	6.2	1.43	0.0202	0.5513	gloypa	Unannotated AceView Transcript	Unassigned
TC0900001629.rn.1	4.62	5.14	1.43	0.0495	0.6367	plupa	Unannotated AceView Transcript	Unassigned
TC0900001639.rn.1	3.68	4.25	1.48	0.0087	0.526	LOC102552511	uncharacterized LOC102552511	NonCoding
TC0900001640.rn.1	17.73	17.13	-1.52	0.0206	0.5517	mubly	Unannotated AceView Transcript	Unassigned
TC0900001687.rn.1	7.46	6.94	-1.43	0.0206	0.552	ENSMUSG00000088800	predicted gene, 24075	Small_RNA
TC0900001735.rn.1	6.63	6.08	-1.46	0.0311	0.575	NONMMUG000254	Non-coding transcript identified by NONCODE: Sense No Exonic	NonCoding
TC0900001739.rn.1	14.7	14.13	-1.48	0.0113	0.526	beybu; tupy	Unannotated AceView Transcript	Unassigned
TC0900001236.rn.1	11.31	10.42	-1.86	0.0168	0.5355	LOC686129	similar to bone morphogenetic protein receptor, type 1A	Unassigned
TC0900001759.rn.1	16.19	15.53	-1.58	0.0028	0.526			Pseudogene
TC0900001233.rn.1	18.69	18.15	-1.45	0.014	0.526	DUF1725.236	Unannotated AceView Transcript	Unassigned
TC0900001218.rn.1	16.7	15.92	-1.71	0.0075	0.526	meefey	Unannotated AceView Transcript	Unassigned
TC0900000705.rn.1	18.22	17.71	-1.42	0.0428	0.6113	plapo	Unannotated AceView Transcript	Unassigned
TC0900000739.rn.1	8.94	9.99	2.06	0.0095	0.526	Fam117b	family with sequence similarity 117, member B; INTERACTS WITH 2 3 7 8-tetrachlorodibenzodioxine AND iron atom AND arsenic atom (ortholog); family with sequence similarity 117, member B (Fam117b), mRNA.	Coding
TC0900000750.rn.1	4.2	3.57	-1.55	0.0005	0.526	NONMMUG000777	Non-coding transcript identified by NONCODE: Linc	NonCoding
TC0900000815.rn.1	15.37	14.77	-1.51	0.0239	0.5593	weypar	Unannotated AceView Transcript	Unassigned
TC0900000836.rn.1	4.05	4.72	1.59	0.0216	0.5572	ENSMUSG00000087329	predicted gene 15671, Non-coding transcript identified by NONCODE: Linc, novel transcript	NonCoding
TC0900000838.rn.1	17.45	16.88	-1.49	0.0273	0.5593	skorbly	Unannotated AceView Transcript	Unassigned
TC0900000839.rn.1	18.69	18.15	-1.45	0.014	0.526	DUF1725.459	Unannotated AceView Transcript	Unassigned
TC0900000867.rn.1	17.07	16.41	-1.58	0.0067	0.526	DUF1725.229	Unannotated AceView Transcript	Unassigned
TC0900000876.rn.1	3.33	3.88	1.46	0.0118	0.526	NONMMUG000993	Non-coding transcript identified by NONCODE: Linc	NonCoding
TC0900000909.rn.1	4.47	5.01	1.46	0.0109	0.526	ENSMUSG00000098351	ZNFX1 antisense RNA 1 conserved region 2	NonCoding
TC0900000949.rn.1	16	15.34	-1.58	0.0123	0.526	kyvy; wutey	Unannotated AceView Transcript	Unassigned
TC0900000965.rn.1	4.69	5.19	1.41	0.0241	0.5593			Coding
TC0900000987.rn.1	4.7	4.2	-1.42	0.0229	0.5582	LOC102554061	uncharacterized LOC102554061	NonCoding
TC0900001031.rn.1	5.66	5.03	-1.55	0.0015	0.526	sweypaw	Unannotated AceView Transcript	Unassigned
TC0900001032.rn.1	7.03	6.51	-1.43	0.0193	0.5469	ENSMUSG00000094834	predicted gene, 25472	Precursor_microRNA
TC0900001034.rn.1	7.85	7.15	-1.63	0.0156	0.5303	NONMMUG001207; ENSMUSG00000092932	Non-coding transcript identified by NONCODE: Linc; predicted gene, 22906	NonCoding
TC0900001051.rn.1	4.79	5.27	1.4	0.0308	0.5742	NONMMUG001232	Non-coding transcript identified by NONCODE: Linc, Non-coding transcript identified by Luo, et al.	NonCoding
TC0900001185.rn.1	4.82	4.03	-1.73	0.0025	0.526	LOC102550164	uncharacterized LOC102550164	NonCoding
TC0900001205.rn.1	6.05	5.24	-1.75	0.0014	0.526	kyper	Unannotated AceView Transcript	Unassigned
TC0900001206.rn.1	17.3	16.72	-1.5	0.0225	0.5572	koper	Unannotated AceView Transcript	Unassigned
TC0900001215.rn.1	14.19	13.36	-1.78	0.0054	0.526			Precursor_microRNA
TC0900001219.rn.1	17.26	16.7	-1.48	0.0227	0.5576	merfey	Unannotated AceView Transcript	Unassigned
TC0X00001275.rn.1	15.6	15.05	-1.47	0.0175	0.5389	DUF1725.162	Unannotated AceView Transcript	Unassigned
TC0900001761.rn.1	3.86	3.36	-1.41	0.0367	0.5907	MGI:3642391; ENSMUSG00000053185	predicted gene 9898; predicted gene 9898, 0 day neonate lung cDNA, RIKEN full-length enriched library, clone:E030034H13 product:hypothetical protein, full insert sequence.	Multiple_Complex
TC0900001876.rn.1	4.77	4.25	-1.43	0.0008	0.526	KnowTID_00000426	Non-coding transcript identified by Luo, et al., Non-coding transcript identified by NONCODE: Linc	NonCoding
TC0900002516.rn.1	17.17	16.67	-1.41	0.0416	0.6066	jyper	Unannotated AceView Transcript	Unassigned
TC0900002519.rn.1	16.1	15.32	-1.72	0.026	0.5593			NonCoding
TC0900002525.rn.1	6.16	5.42	-1.67	0.0474	0.6299	NONMMUG001422	Non-coding transcript identified by NONCODE: Sense No Exonic	NonCoding
TC0900002550.rn.1	10.76	10.11	-1.57	0.0212	0.5542	typer	Unannotated AceView Transcript	Unassigned
TC0900002575.rn.1	12.88	12.22	-1.58	0.0233	0.5582			Pseudogene
TC0900002621.rn.1	17.18	16.5	-1.6	0.0105	0.526	swubey	Unannotated AceView Transcript	Unassigned
TC0900002622.rn.1	12.73	11.93	-1.73	0.0138	0.526	klawjer	Unannotated AceView Transcript	Unassigned
TC0900002634.rn.1	5.18	5.71	1.44	0.002	0.526	ENSMUSG00000093508	predicted gene, 22041, microRNA mir-5709 (Mir5709), microRNA.	Precursor_microRNA
TC0900002655.rn.1	3.08	3.58	1.42	0.0194	0.5469	RGD1559714; RGD1563667	similar to TDPOZ3	Coding
TC0900002668.rn.1	18.75	18.25	-1.42	0.025	0.5593	lawpey	Unannotated AceView Transcript	Unassigned
TC0M00000016.rn.1	16.07	15.37	-1.63	0.0057	0.526			tRNA
TC0X00000002.rn.1	4.53	5.52	1.98	0.0166	0.5342	LOC102551132	uncharacterized LOC102551132	NonCoding
TC0X00000011.rn.1	5.48	4.51	-1.95	0.0275	0.5599	NONMMUG044610	Non-coding transcript identified by NONCODE: Linc	NonCoding
TC0X00000021.rn.1	9.7	9.03	-1.59	0.0289	0.567			Precursor_microRNA
TC0X00000030.rn.1	3.69	4.18	1.41	0.0193	0.5469	Mir222	microRNA 222; INVOLVED IN cellular response to amino acid stimulus (ortholog) AND cellular response to inorganic substance (ortholog) AND response to oxygen levels (ortholog) AND INTERACTS WITH aflatoxin B1 AND cadmium dichloride AND 1 3 5-trinitro-1 3 5-triazinane (ortholog)	Precursor_microRNA
TC0X00000033.rn.1	12.22	12.79	1.48	0.0133	0.526	LOC100359876; SAICAR_synt.0	ENCODES a protein that exhibits ATP binding (inferred) AND phosphoribosylaminoimidazolesuccinocarboxamide synthase activity (inferred) AND INVOLVED IN 'de novo' IMP biosynthetic process (inferred); Unannotated AceView Transcript	Coding
TC0X00000034.rn.1	18.69	18.15	-1.45	0.014	0.526	DUF1725.441; DUF1725.8; DUF1725.9	Unannotated AceView Transcript	Unassigned
TC0X00000043.rn.1	3.62	4.16	1.45	0.0439	0.6158	NONMMUG044570	Non-coding transcript identified by NONCODE: Linc, Non-coding transcript identified by Luo, et al.	NonCoding
TC0X00000047.rn.1	5.06	4.24	-1.77	0.0343	0.5786	sarbu	Unannotated AceView Transcript	Unassigned
TC0X00000055.rn.1	18.3	17.7	-1.51	0.0083	0.526	DUF1725.127	Unannotated AceView Transcript	Unassigned
TC0X00000070.rn.1	15.08	14.4	-1.6	0.0262	0.5593			Coding
TC0900002469.rn.1	5.55	4.89	-1.59	0.0011	0.526	NONMMUG001360	Non-coding transcript identified by NONCODE: Linc	NonCoding
TC0900001782.rn.1	16.88	16.14	-1.67	0.0281	0.5633	perbo	Unannotated AceView Transcript	Unassigned
TC0900002372.rn.1	5.14	4.65	-1.41	0.0473	0.6293	NONMMUG001177	Non-coding transcript identified by NONCODE: Sense No Exonic	NonCoding
TC0900002364.rn.1	16.43	15.64	-1.73	0.0017	0.526	snapaw	Unannotated AceView Transcript	Unassigned
TC0900001918.rn.1	11.04	10.41	-1.55	0.0136	0.526	sloypu	Unannotated AceView Transcript	Unassigned
TC0900001929.rn.1	8.58	7.89	-1.62	0.007	0.526	spapu	Unannotated AceView Transcript	Unassigned
TC0900001959.rn.1	16.72	16.03	-1.62	0.0089	0.526	keypo	Unannotated AceView Transcript	Unassigned
TC0900001963.rn.1	17.26	16.77	-1.4	0.0233	0.5582			NonCoding
TC0900001970.rn.1	16.78	16.26	-1.44	0.0352	0.5843	jeever	Unannotated AceView Transcript	Unassigned
TC0900001971.rn.1	16.54	15.74	-1.74	0.0124	0.526	pupo	Unannotated AceView Transcript	Unassigned
TC0900001990.rn.1	15.74	15.07	-1.58	0.0057	0.526	torpo	Unannotated AceView Transcript	Unassigned
TC0900001995.rn.1	3.24	3.77	1.44	0.015	0.5303	wypo	Unannotated AceView Transcript	Unassigned
TC0900002060.rn.1	7.27	6.67	-1.51	0.0092	0.526	NONMMUG000760	Non-coding transcript identified by NONCODE: Antisense	NonCoding
TC0900002075.rn.1	17.07	16.41	-1.58	0.0403	0.6057	glarker	Unannotated AceView Transcript	Unassigned
TC0900002114.rn.1	8.4	7.54	-1.82	0.0083	0.526	sopar	Unannotated AceView Transcript	Unassigned
TC0900002128.rn.1	17.61	16.98	-1.55	0.0117	0.526	swobee	Unannotated AceView Transcript	Unassigned
TC0900002153.rn.1	16.58	16.01	-1.49	0.0362	0.5873	glapar	Unannotated AceView Transcript	Unassigned
TC0900002160.rn.1	4.94	4.27	-1.59	0.0081	0.526	NONMMUG000929	Non-coding transcript identified by NONCODE: Sense No Exonic	NonCoding
TC0900002166.rn.1	4.39	4.9	1.42	0.0449	0.6199	NONMMUG000936	Non-coding transcript identified by NONCODE: Sense No Exonic	NonCoding
TC0900002171.rn.1	4.29	5.13	1.78	0.0118	0.526	NONMMUG000941	Non-coding transcript identified by NONCODE: Sense No Exonic	NonCoding
TC0900002175.rn.1	18.4	17.92	-1.4	0.0291	0.5677			NonCoding
TC0900002237.rn.1	4.65	4.1	-1.46	0.0175	0.5386			Precursor_microRNA
TC0900002278.rn.1	5.48	5.99	1.42	0.0009	0.526	parpaw	Unannotated AceView Transcript	Unassigned
TC0900002327.rn.1	4.11	3.51	-1.52	0.0182	0.5415	NONMMUG001123	Non-coding transcript identified by NONCODE: Sense No Exonic	NonCoding
TC0900002353.rn.1	16.9	16.35	-1.46	0.0097	0.526	DUF1725.233	Unannotated AceView Transcript	Unassigned
TC0900002370.rn.1	12.07	11.39	-1.6	0.0137	0.526	stapaw	Unannotated AceView Transcript	Unassigned
TC0700003062.rn.1	9.19	10.43	2.37	0.005	0.526	Abra	actin-binding Rho activating protein; ENCODES a protein that exhibits actin binding (ortholog) AND transcription coactivator activity (ortholog) AND INVOLVED IN positive regulation of Rho protein signal transduction (ortholog) AND positive regulation of sequence-specific DNA binding transcription factor activity (ortholog) AND positive regulation of transcription from RNA polymerase II promoter (…	Coding
TC1300000026.rn.1	4.3	4.87	1.49	0.0203	0.5513	LOC100910887	olfactory receptor 6C4-like; ENCODES a protein that exhibits G-protein coupled receptor activity (inferred) AND olfactory receptor activity (inferred) AND INVOLVED IN detection of chemical stimulus involved in sensory perception of smell (inferred) AND G-protein coupled receptor signaling pathway (inferred) AND FOUND IN integral component of membrane (inferred) AND plasma membrane (inferred) AND …	Coding
TC1300000040.rn.1	17.46	16.91	-1.47	0.0266	0.5593	slerfler	Unannotated AceView Transcript	Unassigned
TC1700001461.rn.1	4.13	4.67	1.45	0.0258	0.5593	LOC102551285	uncharacterized LOC102551285	NonCoding
TC1700001468.rn.1	13.2	12.32	-1.84	0.0216	0.5572			Precursor_microRNA
TC1700001512.rn.1	14.09	13.27	-1.77	0.0073	0.526			Pseudogene
TC1700001516.rn.1	4	4.56	1.47	0.0454	0.6215	KnowTID_00002040; NONMMUG010837	Non-coding transcript identified by Luo, et al., Non-coding transcript identified by NONCODE: Linc; Non-coding transcript identified by NONCODE: Linc	NonCoding
TC1700001517.rn.1	4.11	4.75	1.56	0.001	0.526	stofee	Unannotated AceView Transcript	Unassigned
TC1700001525.rn.1	8.59	9.19	1.51	0.0075	0.526	dogu; zeyfoy	Unannotated AceView Transcript	Unassigned
TC1700001580.rn.1	18.37	17.86	-1.43	0.0282	0.5645	DUF1725.88	Unannotated AceView Transcript	Unassigned
TC1700001611.rn.1	4.26	3.62	-1.56	0.0084	0.526	Nrn1	neuritin 1; INVOLVED IN nervous system development AND FOUND IN alpha-amino-3-hydroxy-5-methyl-4-isoxazolepropionic acid selective glutamate receptor complex (ortholog) AND INTERACTS WITH fluoxetine AND undecane AND (-)-demecolcine (ortholog)	Coding
TC1700001616.rn.1	5.83	5.16	-1.59	0.0007	0.526	byfer; LOC100910628	Unannotated AceView Transcript; uncharacterized LOC100910628	NonCoding
TC1700001361.rn.1	15.83	15.1	-1.66	0.0048	0.526	joblo; somu	Unannotated AceView Transcript	Unassigned
TC1700001632.rn.1	14.98	14.31	-1.6	0.0399	0.6055			Pseudogene
TC1700001694.rn.1	14.74	13.98	-1.69	0.0053	0.526	vorber	Unannotated AceView Transcript	Unassigned
TC1700001714.rn.1	12.54	11.87	-1.6	0.0157	0.5303	moga	Unannotated AceView Transcript	Unassigned
TC1700001727.rn.1	18.72	18.23	-1.4	0.0217	0.5572	DUF1725.150	Unannotated AceView Transcript	Unassigned
TC1700001728.rn.1	16.86	16.03	-1.78	0.0066	0.526	raga	Unannotated AceView Transcript	Unassigned
TC1700001729.rn.1	16.59	15.82	-1.7	0.0014	0.526			Coding
TC1700001752.rn.1	10.44	9.93	-1.42	0.0375	0.594	cheyga	Unannotated AceView Transcript	Unassigned
TC1700001754.rn.1	6.21	5.6	-1.52	0.0012	0.526	cherga	Unannotated AceView Transcript	Unassigned
TC1700001764.rn.1	16.32	15.52	-1.74	0.0173	0.5379	sawbla	Unannotated AceView Transcript	Unassigned
TC1700001798.rn.1	3.85	4.53	1.6	0.0271	0.5593	Hist1h3c	histone cluster 1, H3c	Coding
TC1700001664.rn.1	5.67	5.18	-1.4	0.0089	0.526	berga	Unannotated AceView Transcript	Unassigned
TC1700001216.rn.1	5.14	4.46	-1.6	0.0086	0.526	ENSMUSG00000080668	predicted gene, 24999	Precursor_microRNA
TC1700001204.rn.1	7.8	7.21	-1.5	0.0129	0.526	LOC102549001	zinc finger protein 845-like	Coding
TC1700001200.rn.1	3.61	3.04	-1.49	0.0081	0.526	ENSMUSG00000095876	predicted gene, 25933	Precursor_microRNA
TC1700000813.rn.1	17.02	16.36	-1.58	0.0045	0.526	Transposase_22.6	Unannotated AceView Transcript	Unassigned
TC1700000817.rn.1	16.67	16.02	-1.58	0.0247	0.5593	jyzor; klyjoy	Unannotated AceView Transcript	Unassigned
TC1700000829.rn.1	7.28	6.48	-1.74	0.0087	0.526	rugu	Unannotated AceView Transcript	Unassigned
TC1700000831.rn.1	17.29	16.72	-1.49	0.0262	0.5593	rergu	Unannotated AceView Transcript	Unassigned
TC1700000856.rn.1	8.2	7.7	-1.41	0.0446	0.6189			Pseudogene
TC1700000872.rn.1	16.72	16.22	-1.42	0.0336	0.5766	forgu	Unannotated AceView Transcript	Unassigned
TC1700000890.rn.1	15.7	14.99	-1.63	0.0103	0.526	Exo_endo_phos.20	Unannotated AceView Transcript	Unassigned
TC1700000909.rn.1	15.95	15.38	-1.49	0.0262	0.5593			Pseudogene
TC1700000910.rn.1	17.47	16.87	-1.52	0.0134	0.526	wergu	Unannotated AceView Transcript	Unassigned
TC1700000921.rn.1	2.66	3.72	2.08	0.0234	0.5582	ENSMUSG00000091312	predicted gene, 17490	Coding
TC1700000969.rn.1	4.81	4.26	-1.47	0.0198	0.5481	NONMMUG021911	Non-coding transcript identified by NONCODE: Sense No Exonic	NonCoding
TC1700001001.rn.1	6.52	5.91	-1.52	0.0446	0.6189	KnowTID_00004460	Non-coding transcript identified by Luo, et al., Non-coding transcript identified by NONCODE: Linc	NonCoding
TC1700001065.rn.1	16.34	15.63	-1.63	0.0053	0.526	chawgo; skeybly; worga	Unannotated AceView Transcript	Unassigned
TC1700001075.rn.1	12.82	12.2	-1.54	0.0116	0.526	gloygo	Unannotated AceView Transcript	Unassigned
TC1700001089.rn.1	3.87	4.41	1.46	0.0407	0.6063	ENSMUSG00000081181	predicted gene 13353, ribosomal protein S26 (Rps26) pseudogene	Pseudogene
TC1700001097.rn.1	17.06	16.47	-1.51	0.0192	0.5469			Pseudogene
TC1700001153.rn.1	6.15	5.35	-1.74	0.0004	0.526	KRAB.7	Unannotated AceView Transcript	Unassigned
TC1700001156.rn.1	9.96	9.39	-1.49	0.0137	0.526	LOC102551451	zinc finger protein 665-like	Coding
TC1700001170.rn.1	9.36	8.55	-1.74	0.0021	0.526	spafer	Unannotated AceView Transcript	Unassigned
TC1700001188.rn.1	6.49	5.8	-1.62	0.0099	0.526	NONMMUG011256	Non-coding transcript identified by NONCODE: Linc	NonCoding
TC1700001191.rn.1	3.19	3.87	1.61	0.0035	0.526	KnowTID_00002087	Non-coding transcript identified by Luo, et al., Non-coding transcript identified by NONCODE: Linc	NonCoding
TC1700001817.rn.1	5.04	5.68	1.56	0.0292	0.5682	Hist1h2bk	histone cluster 1, H2bk; histone cluster 1, H2bk (Hist1h2bk), mRNA; ENCODES a protein that exhibits DNA binding (inferred) AND protein heterodimerization activity (inferred) AND INVOLVED IN antibacterial humoral response (ortholog) AND defense response to Gram-positive bacterium (ortholog) AND innate immune response in mucosa (ortholog) AND PARTICIPATES IN systemic lupus erythematosus pathway AND…	Coding
TC1700001842.rn.1	9.13	8.45	-1.61	0.0148	0.5303	swuga	Unannotated AceView Transcript	Unassigned
TC1700001855.rn.1	16.54	16.04	-1.42	0.0261	0.5593	smarglu	Unannotated AceView Transcript	Unassigned
TC1700001856.rn.1	16.88	16.24	-1.55	0.0023	0.526	shoky	Unannotated AceView Transcript	Unassigned
TC1700002291.rn.1	16.58	16.01	-1.49	0.0362	0.5873	skeygo	Unannotated AceView Transcript	Unassigned
TC1700002292.rn.1	16.58	16.01	-1.49	0.0362	0.5873	slago	Unannotated AceView Transcript	Unassigned
TC1700002328.rn.1	12.85	12.28	-1.49	0.0026	0.526	6720489N17Rik	RIKEN cDNA 6720489N17 gene [Source:MGI Symbol;Acc:MGI:2443901]	Coding
TC1700002342.rn.1	6.34	5.51	-1.77	0.0125	0.526	NONMMUG022177	Non-coding transcript identified by NONCODE: Sense No Exonic	NonCoding
TC1700002348.rn.1	7.32	6.73	-1.51	0.0205	0.5517			Pseudogene
TC1800000056.rn.1	3.93	4.45	1.43	0.0475	0.6301	LOC102547190	uncharacterized LOC102547190	NonCoding
TC1800000072.rn.1	15.53	15.01	-1.44	0.0321	0.5766	syfa	Unannotated AceView Transcript	Unassigned
TC1800000085.rn.1	14.98	14.41	-1.49	0.0212	0.5542			Pseudogene
TC1800000120.rn.1	17.32	16.76	-1.47	0.0254	0.5593	klufa	Unannotated AceView Transcript	Unassigned
TC1800000125.rn.1	17.99	17.39	-1.52	0.0162	0.5313	klorfa	Unannotated AceView Transcript	Unassigned
TC1800000139.rn.1	18.34	17.82	-1.43	0.0184	0.5415	DUF1725.111	Unannotated AceView Transcript	Unassigned
TC1800000172.rn.1	5.24	4.71	-1.44	0.0481	0.6309	NONMMUG019509	Non-coding transcript identified by NONCODE: Antisense	NonCoding
TC1800000188.rn.1	3.23	3.8	1.48	0.0304	0.5736	KnowTID_00003798	Non-coding transcript identified by Luo, et al., Non-coding transcript identified by NONCODE: Linc	NonCoding
TC1800000191.rn.1	17.58	17.03	-1.46	0.0188	0.5428	sweefa	Unannotated AceView Transcript	Unassigned
TC1800000192.rn.1	16.71	16.18	-1.44	0.028	0.5626	sworfa	Unannotated AceView Transcript	Unassigned
TC1800000193.rn.1	16.73	16.12	-1.52	0.0148	0.5303	swoyfa	Unannotated AceView Transcript	Unassigned
TC1800000215.rn.1	6.07	5.58	-1.4	0.0068	0.526	NONMMUG019555	Non-coding transcript identified by NONCODE: Linc, Non-coding transcript identified by Luo, et al.	NonCoding
TC1800000252.rn.1	15.94	15.25	-1.62	0.0068	0.526	cheyfy	Unannotated AceView Transcript	Unassigned
TC1800000256.rn.1	16.72	16.22	-1.42	0.0336	0.5766	sherfy	Unannotated AceView Transcript	Unassigned
TC1800000278.rn.1	3.92	3.42	-1.42	0.0235	0.5592	KnowTID_00003824	Non-coding transcript identified by Luo, et al., Non-coding transcript identified by NONCODE: Linc	NonCoding
TC1800000334.rn.1	15.99	15.15	-1.8	0.0054	0.526	fofu	Unannotated AceView Transcript	Unassigned
TC1700002289.rn.1	5.04	4.36	-1.6	0.0006	0.526	skygo	Unannotated AceView Transcript	Unassigned
TC1700000809.rn.1	3.78	4.47	1.61	0.0344	0.579	LOC102552736	uncharacterized LOC102552736	NonCoding
TC1700002267.rn.1	4.29	4.96	1.59	0.0215	0.557	KnowTID_00004472	Non-coding transcript identified by Luo, et al., Non-coding transcript identified by NONCODE: Linc	NonCoding
TC1700002255.rn.1	10.43	11.21	1.72	0.0189	0.5434	NCBI_Gene:100862060	PREDICTED: uncharacterized LOC100862060 (LOC100862060), miscRNA.	NonCoding
TC1700001869.rn.1	5.92	5.21	-1.64	0.0148	0.5303			Coding
TC1700001872.rn.1	5.6	5.05	-1.46	0.0275	0.5599			Pseudogene
TC1700001901.rn.1	10.44	9.69	-1.68	0.015	0.5303	snordee	Unannotated AceView Transcript	Unassigned
TC1700001921.rn.1	8.18	7.51	-1.59	0.0066	0.526	sawgy	Unannotated AceView Transcript	Unassigned
TC1700001924.rn.1	15.74	15.07	-1.58	0.0057	0.526	tagy	Unannotated AceView Transcript	Unassigned
TC1700001930.rn.1	11.88	11.14	-1.66	0.0062	0.526	wogy	Unannotated AceView Transcript	Unassigned
TC1700001975.rn.1	16.53	15.75	-1.71	0.0211	0.5537	zymaw	Unannotated AceView Transcript	Unassigned
TC1700001982.rn.1	17.44	16.86	-1.5	0.0107	0.526			Pseudogene
TC1700001986.rn.1	5.45	4.78	-1.59	0.0095	0.526	klergy	Unannotated AceView Transcript	Unassigned
TC1700001994.rn.1	6.85	6.27	-1.49	0.0144	0.5301	slorgy	Unannotated AceView Transcript	Unassigned
TC1700002001.rn.1	17.54	16.92	-1.53	0.0063	0.526	smoygy	Unannotated AceView Transcript	Unassigned
TC1700002004.rn.1	4.17	4.72	1.46	0.0143	0.5298	Gjd4	gap junction protein, delta 4; INVOLVED IN regulation of satellite cell activation involved in skeletal muscle regeneration (ortholog) AND FOUND IN plasma membrane (ortholog) AND INTERACTS WITH ammonium chloride AND C60 fullerene AND 2 3 7 8-tetrachlorodibenzodioxine (ortholog)	Coding
TC1700002006.rn.1	17.6	17.05	-1.46	0.0104	0.526	spygy	Unannotated AceView Transcript	Unassigned
TC1700002032.rn.1	5.59	6.15	1.46	0.0342	0.5781	NONMMUG010273	Non-coding transcript identified by NONCODE: Sense No Exonic	NonCoding
TC1700002048.rn.1	17.69	17.19	-1.41	0.0414	0.6063	sergu	Unannotated AceView Transcript	Unassigned
TC1700002101.rn.1	7.24	7.77	1.45	0.0123	0.526			Precursor_microRNA
TC1700002106.rn.1	8.12	7.51	-1.53	0.0257	0.5593			Precursor_microRNA
TC1700002124.rn.1	5.18	5.9	1.65	0.0407	0.6063			Precursor_microRNA
TC1700002139.rn.1	5.99	6.54	1.47	0.0484	0.6314	klygu	Unannotated AceView Transcript	Unassigned
TC1700002152.rn.1	5.18	5.9	1.65	0.0407	0.6063			Precursor_microRNA
TC1700002181.rn.1	7.35	6.48	-1.82	0.0014	0.526	slagu	Unannotated AceView Transcript	Unassigned
TC1700002266.rn.1	17.06	16.42	-1.56	0.0026	0.526	derbar	Unannotated AceView Transcript	Unassigned
TC1800000336.rn.1	4.33	3.79	-1.45	0.0004	0.526	Pcdhb9	protocadherin beta 9; ENCODES a protein that exhibits calcium ion binding (inferred) AND INVOLVED IN homophilic cell adhesion (inferred) AND FOUND IN integral component of membrane (inferred) AND plasma membrane (inferred) AND INTERACTS WITH 1-nitropyrene (ortholog) AND 17beta-estradiol (ortholog) AND 2 3 7 8-tetrachlorodibenzodioxine (ortholog)	Coding
TC1700000799.rn.1	17.71	17.12	-1.5	0.0071	0.526	shoyloy	Unannotated AceView Transcript	Unassigned
TC1700000782.rn.1	16.72	16.22	-1.42	0.0336	0.5766	weegy	Unannotated AceView Transcript	Unassigned
TC1600001271.rn.1	16.44	15.84	-1.51	0.026	0.5593	dorgee	Unannotated AceView Transcript	Unassigned
TC1600001272.rn.1	17.04	16.31	-1.66	0.0066	0.526	fogee	Unannotated AceView Transcript	Unassigned
TC1600001274.rn.1	17.84	17.23	-1.52	0.0095	0.526	fawgee	Unannotated AceView Transcript	Unassigned
TC1600001290.rn.1	15.1	14.4	-1.63	0.0191	0.5458			Pseudogene
TC1600001319.rn.1	15.53	14.9	-1.55	0.0162	0.5313			Pseudogene
TC1600001337.rn.1	5.41	5.91	1.41	0.0362	0.5873	porgee	Unannotated AceView Transcript	Unassigned
TC1600001423.rn.1	11.36	10.59	-1.7	0.0378	0.5953	ENSMUSG00000078062	predicted gene, 25172	Precursor_microRNA
TC1600001469.rn.1	17.88	17.22	-1.58	0.0036	0.526			NonCoding
TC1600001472.rn.1	15.98	15.33	-1.58	0.016	0.5312	blawry	Unannotated AceView Transcript	Unassigned
TC1600001103.rn.1	10.59	11.09	1.41	0.0155	0.5303	Zcchc24	zinc finger, CCHC domain containing 24; ENCODES a protein that exhibits poly(A) RNA binding (ortholog) AND INTERACTS WITH C60 fullerene AND cadmium dichloride AND cisplatin	Coding
TC1600001484.rn.1	15.22	14.61	-1.53	0.0138	0.526	marger	Unannotated AceView Transcript	Unassigned
TC1600001491.rn.1	3.97	3.49	-1.4	0.0367	0.5902	NONMMUG040718	Non-coding transcript identified by NONCODE: Antisense	NonCoding
TC1600001493.rn.1	9.82	9.15	-1.59	0.0086	0.526			Precursor_microRNA
TC1600001500.rn.1	16.3	15.65	-1.57	0.0123	0.526	zeejee	Unannotated AceView Transcript	Unassigned
TC1600001530.rn.1	17.54	16.99	-1.47	0.0315	0.575	seerer; styvy	Unannotated AceView Transcript	Unassigned
TC1600001532.rn.1	18.26	17.74	-1.44	0.0137	0.526	plychey	Unannotated AceView Transcript	Unassigned
TC1600001533.rn.1	4.11	4.64	1.45	0.0226	0.5572	ENSMUSG00000088657	predicted gene, 24847	Small_RNA
TC1600001538.rn.1	16.61	16	-1.52	0.0447	0.6189	blawger	Unannotated AceView Transcript	Unassigned
TC1600001570.rn.1	17.7	17.19	-1.42	0.0431	0.6129	sheyry	Unannotated AceView Transcript	Unassigned
TC1600001584.rn.1	16.84	16.14	-1.62	0.0111	0.526	spyger	Unannotated AceView Transcript	Unassigned
TC1600001485.rn.1	4.87	4.38	-1.4	0.0085	0.526	LOC690318	similar to Glycine cleavage system H protein mitochondrial precursor	Pseudogene
TC1600001077.rn.1	5.38	4.7	-1.6	0.0176	0.539	LOC100911521	uncharacterized LOC100911521	Pseudogene
TC1600001076.rn.1	17.51	16.96	-1.46	0.0365	0.5889	skyku	Unannotated AceView Transcript	Unassigned
TC1600001066.rn.1	17.45	16.88	-1.49	0.0273	0.5593	plorcher	Unannotated AceView Transcript	Unassigned
TC1600000458.rn.1	3.31	3.96	1.57	0.0099	0.526	NONMMUG040641	Non-coding transcript identified by NONCODE: Linc	NonCoding
TC1600000492.rn.1	4.12	4.69	1.48	0.0285	0.5659	KnowTID_00007267	Non-coding transcript identified by Luo, et al., Non-coding transcript identified by NONCODE: Linc	NonCoding
TC1600000523.rn.1	2.8	3.3	1.41	0.0314	0.575	NONMMUG040561	Non-coding transcript identified by NONCODE: Sense No Exonic	NonCoding
TC1600000568.rn.1	15.94	15.39	-1.47	0.047	0.6289	beeza	Unannotated AceView Transcript	Unassigned
TC1600000579.rn.1	13.26	12.59	-1.59	0.0424	0.6106	pygey	Unannotated AceView Transcript	Unassigned
TC1600000587.rn.1	17.29	16.75	-1.46	0.0267	0.5593	teegey	Unannotated AceView Transcript	Unassigned
TC1600000618.rn.1	16.36	15.62	-1.68	0.0045	0.526	cheegey; doma; stopor	Unannotated AceView Transcript	Unassigned
TC1600000623.rn.1	5.12	4.48	-1.55	0.0119	0.526	NONMMUG040442	Non-coding transcript identified by NONCODE: Antisense	NonCoding
TC1600000647.rn.1	16.34	15.63	-1.63	0.0053	0.526	smawgey	Unannotated AceView Transcript	Unassigned
TC1600000662.rn.1	6.7	5.97	-1.65	0.0088	0.526	NONMMUG040367	Non-coding transcript identified by NONCODE: Sense No Exonic	NonCoding
TC1600000674.rn.1	3.79	4.49	1.62	0.0055	0.526			Ribosomal
TC1600000686.rn.1	6.04	5.49	-1.46	0.0407	0.6063	NONMMUG040314	Non-coding transcript identified by NONCODE: Linc, Non-coding transcript identified by Luo, et al.	NonCoding
TC1600000714.rn.1	4.02	3.48	-1.46	0.0085	0.526	uc009lkg.1; ENSMUSG00000049476	adult male testis cDNA, RIKEN full-length enriched library, clone:1700104B16 product:hypothetical protein, full insert sequence., RIKEN cDNA 1700104B16 gene; RIKEN cDNA 1700104B16 gene	Multiple_Complex
TC1600000729.rn.1	4.6	5.25	1.58	0.0309	0.5746	morgor	Unannotated AceView Transcript	Unassigned
TC1600000732.rn.1	4.76	4.23	-1.44	0.0146	0.5303	KnowTID_00007207	Non-coding transcript identified by Luo, et al., Non-coding transcript identified by NONCODE: Linc	NonCoding
TC1600000766.rn.1	16.57	16	-1.48	0.0402	0.6056	ferber	Unannotated AceView Transcript	Unassigned
TC1600000845.rn.1	6.69	7.28	1.51	0.0054	0.526	LOC100910163; LOC684871	uncharacterized LOC100910163; similar to Protein C8orf4 (Thyroid cancer protein 1) (TC-1), mRNA (cDNA clone MGC:188085 IMAGE:7130655), complete cds.; INTERACTS WITH 17beta-estradiol (ortholog) AND 2 3 7 8-tetrachlorodibenzodioxine (ortholog) AND aflatoxin B1 (ortholog)	Coding
TC1600000921.rn.1	3.74	4.28	1.44	0.0475	0.6301	NONMMUG039994	Non-coding transcript identified by NONCODE: Sense No Exonic	NonCoding
TC1600000928.rn.1	4.63	5.26	1.55	0.0041	0.526	NONMMUG039985	Non-coding transcript identified by NONCODE: Sense No Exonic	NonCoding
TC1600000970.rn.1	12.31	11.68	-1.55	0.0319	0.5766			Ribosomal
TC1600001052.rn.1	7.62	6.83	-1.73	0.0126	0.526	NONMMUG039806	Non-coding transcript identified by NONCODE: Sense No Exonic	NonCoding
TC1600001645.rn.1	5.28	4.77	-1.43	0.0262	0.5593	nogey	Unannotated AceView Transcript	Unassigned
TC1600001663.rn.1	15.74	15.07	-1.58	0.0057	0.526	nerblar; ploybee; snoybee; tergey	Unannotated AceView Transcript	Unassigned
TC1600001668.rn.1	4.09	4.74	1.57	0.0046	0.526	XLOC_017672	Chalmel, et. al. Testis-expressed Unannotated Transcripts (TUTs)	NonCoding
TC1600001683.rn.1	15.35	14.71	-1.56	0.009	0.526	DUF1725.179	Unannotated AceView Transcript	Unassigned
TC1700000389.rn.1	5.1	5.63	1.45	0.0209	0.553	ENSMUSG00000090135	predicted gene 15809, Non-coding transcript identified by NONCODE: Sense No Exonic, Novel transcript	NonCoding
TC1700000423.rn.1	17.79	17.08	-1.65	0.0007	0.526	snubar	Unannotated AceView Transcript	Unassigned
TC1700000435.rn.1	3.27	3.83	1.47	0.0295	0.5682	NONMMUG010746	Non-coding transcript identified by NONCODE: Antisense	NonCoding
TC1700000446.rn.1	13.38	12.76	-1.54	0.0172	0.5375			Precursor_microRNA
TC1700000471.rn.1	15.32	14.64	-1.6	0.0251	0.5593			Coding
TC1700000496.rn.1	18.69	18.15	-1.45	0.014	0.526	DUF1725.90	Unannotated AceView Transcript	Unassigned
TC1700000526.rn.1	5.29	4.65	-1.56	0.0234	0.5582	karga	Unannotated AceView Transcript	Unassigned
TC1700000548.rn.1	5.26	4.7	-1.48	0.0129	0.526	NONMMUG010586	Non-coding transcript identified by NONCODE: Sense No Exonic	NonCoding
TC1700000583.rn.1	7.22	6.59	-1.55	0.0091	0.526	weega	Unannotated AceView Transcript	Unassigned
TC1700000604.rn.1	16.45	15.58	-1.83	0.0097	0.526	chabaw; shaga	Unannotated AceView Transcript	Unassigned
TC1700000605.rn.1	17.32	16.79	-1.44	0.0481	0.6309	spomy	Unannotated AceView Transcript	Unassigned
TC1700000606.rn.1	3.65	4.33	1.6	0.0149	0.5303	ENSMUSG00000082161	predicted gene 11350, Non-coding transcript identified by NONCODE: Linc, lactate dehydrogenase 3, C chain, sperm specific (Ldh3) pseudogene	Multiple_Complex
TC1700000659.rn.1	10.16	9.13	-2.04	0.0465	0.6266	slyga	Unannotated AceView Transcript	Unassigned
TC1700000681.rn.1	4.18	4.74	1.47	0.0318	0.5766	Hist1h2ai	histone cluster 1, H2ai	Coding
TC1700000686.rn.1	4.2	3.53	-1.59	0.0479	0.6308	Olfr1366	olfactory receptor 1366	Coding
TC1700000710.rn.1	17.63	17.14	-1.41	0.0401	0.6056	blarloy	Unannotated AceView Transcript	Unassigned
TC1700000723.rn.1	6.08	5.14	-1.92	0.0239	0.5593	Haus6; gogy	HAUS augmin-like complex, subunit 6 [Source:MGI Symbol;Acc:MGI:1923389]; Unannotated AceView Transcript	Pseudogene
TC1700000724.rn.1	11.24	10.66	-1.5	0.0047	0.526	blawblo; DUF1725.95	Unannotated AceView Transcript	Coding
TC1700000733.rn.1	17.45	16.88	-1.49	0.0273	0.5593	dorfley	Unannotated AceView Transcript	Unassigned
TC1700000736.rn.1	11.25	10.66	-1.5	0.0195	0.5469	chermo	Unannotated AceView Transcript	Unassigned
TC1700000776.rn.1	5.75	5.1	-1.57	0.0048	0.526	vergy	Unannotated AceView Transcript	Unassigned
TC1700000388.rn.1	3.35	3.88	1.44	0.0253	0.5593	NONMMUG010797	Non-coding transcript identified by NONCODE: Sense No Exonic	NonCoding
TC1700000798.rn.1	17.26	16.7	-1.47	0.0458	0.624	blaloy	Unannotated AceView Transcript	Unassigned
TC1700000384.rn.1	4.62	3.85	-1.7	0.0271	0.5593	NONMMUG010782	Non-coding transcript identified by NONCODE: Sense No Exonic	NonCoding
TC1700000372.rn.1	16.35	15.74	-1.53	0.0159	0.5312	DUF1725.72; loyflor	Unannotated AceView Transcript	Unassigned
TC1600001689.rn.1	5.57	4.97	-1.51	0.0062	0.526			Pseudogene
TC1600001706.rn.1	5.53	6.43	1.88	0.0013	0.526	floygey	Unannotated AceView Transcript	Unassigned
TC1600001765.rn.1	5.16	5.71	1.47	0.0112	0.526	ENSMUSG00000054247	predicted gene 9939, Non-coding transcript identified by NONCODE: Antisense	Multiple_Complex
TC1600001858.rn.1	3.53	4.03	1.42	0.0143	0.5298	NONMMUG040175	Non-coding transcript identified by NONCODE: Linc, Non-coding transcript identified by Luo, et al.	NonCoding
TC1600001869.rn.1	4.6	3.93	-1.59	0.0328	0.5766			Pseudogene
TC1600001872.rn.1	6.98	6.37	-1.52	0.0354	0.5851	glawgor	Unannotated AceView Transcript	Unassigned
TC1600001899.rn.1	7.12	7.94	1.77	0.0054	0.526	Sfrp1	secreted frizzled-related protein 1; ENCODES a protein that exhibits cysteine-type endopeptidase activity (ortholog) AND drug binding (ortholog) AND frizzled binding (ortholog) AND INVOLVED IN cellular response to prostaglandin E stimulus AND negative regulation of canonical Wnt signaling pathway AND negative regulation of osteoclast differentiation AND PARTICIPATES IN Wnt signaling canonical pat…	Coding
TC1600001944.rn.1	4.05	4.55	1.41	0.0202	0.5513	LOC100359767	INVOLVED IN defense response to bacterium (inferred) AND FOUND IN extracellular space (inferred) AND INTERACTS WITH 2 3 7 8-tetrachlorodibenzodioxine (ortholog) AND all-trans-retinoic acid (ortholog) AND beta-naphthoflavone (ortholog)	Coding
TC1600001951.rn.1	15.11	14.37	-1.66	0.0042	0.526	nocher	Unannotated AceView Transcript	Unassigned
TC1600001957.rn.1	5.18	4.49	-1.61	0.0316	0.575	LOC102556046	uncharacterized LOC102556046	NonCoding
TC1600001981.rn.1	17.51	16.92	-1.5	0.0034	0.526	DUF1725.202	Unannotated AceView Transcript	Unassigned
TC1600002052.rn.1	3.5	4.15	1.58	0.0365	0.5889	LOC102553997	uncharacterized LOC102553997	NonCoding
TC1600002058.rn.1	17.69	17.19	-1.41	0.0414	0.6063	shorva	Unannotated AceView Transcript	Unassigned
TC1600002081.rn.1	15.74	15.07	-1.58	0.0057	0.526	deyja; koypo	Unannotated AceView Transcript	Unassigned
TC1600002106.rn.1	3.82	3.13	-1.62	0.0001	0.526	ENSMUSG00000093281	predicted gene, 22565	Precursor_microRNA
TC1700000014.rn.1	6.4	5.75	-1.57	0.0033	0.526	styfer	Unannotated AceView Transcript	Unassigned
TC1700000199.rn.1	17.88	17.34	-1.45	0.0293	0.5682	kawro	Unannotated AceView Transcript	Unassigned
TC1700000237.rn.1	17.44	16.95	-1.41	0.0414	0.6063	myber	Unannotated AceView Transcript	Unassigned
TC1700000238.rn.1	3.1	3.68	1.49	0.0231	0.5582	NONMMUG010974	Non-coding transcript identified by NONCODE: Linc	NonCoding
TC1700000305.rn.1	4.68	5.23	1.46	0.0048	0.526	sperfee	Unannotated AceView Transcript	Unassigned
TC1700000371.rn.1	3.68	3.18	-1.41	0.0028	0.526	KnowTID_00002034	Non-coding transcript identified by Luo, et al., Non-coding transcript identified by NONCODE: Linc	NonCoding
TC1700000377.rn.1	16.72	16.22	-1.42	0.0336	0.5766	weefoy	Unannotated AceView Transcript	Unassigned
TC1800000351.rn.1	14.19	13.37	-1.77	0.0026	0.526			Precursor_microRNA
TC1800000386.rn.1	17.84	17.27	-1.49	0.0325	0.5766			Precursor_microRNA
TC1800000396.rn.1	3.86	4.57	1.64	0.0038	0.526	teyfu	Unannotated AceView Transcript	Unassigned
TC1900001516.rn.1	4.58	4.06	-1.44	0.0224	0.5572	ENSMUSG00000088428	predicted gene, 22556	Ribosomal
TC1900001563.rn.1	7.32	6.58	-1.67	0.0316	0.575	gydor; shytar	Unannotated AceView Transcript	Unassigned
TC1900001655.rn.1	5.4	4.79	-1.53	0.0448	0.6195	NONMMUG041876	Non-coding transcript identified by NONCODE: Antisense	NonCoding
TC1900001717.rn.1	8.86	9.72	1.81	0.0357	0.5873	Irf2bp2	interferon regulatory factor 2 binding protein 2	Coding
TC1900001736.rn.1	3.68	4.46	1.72	0.0115	0.526	ENSMUSG00000099326	mmu-mir-21c, microRNA mir-21c (Mir21c), microRNA.	Precursor_microRNA
TC2000000032.rn.1	15.83	15	-1.78	0.0015	0.526	stoybor	Unannotated AceView Transcript	Unassigned
TC2000000064.rn.1	4.44	4.96	1.44	0.0289	0.567	KnowTID_00003666	Non-coding transcript identified by Luo, et al., Non-coding transcript identified by NONCODE: Linc	NonCoding
TC2000000242.rn.1	3.89	4.5	1.53	0.0032	0.526	jyda	Unannotated AceView Transcript	Unassigned
TC2000000264.rn.1	4.05	5.48	2.68	0.0164	0.5334	uc008bmk.2	RNA for germline small RNA gsRNA332, complete sequence.	NonCoding
TC1900001490.rn.1	3.86	4.48	1.53	0.0059	0.526	LOC102555326	uncharacterized LOC102555326	NonCoding
TC2000000424.rn.1	5.35	5.94	1.51	0.0194	0.5469	smarda	Unannotated AceView Transcript	Unassigned
TC2000000488.rn.1	18.69	18.15	-1.45	0.014	0.526	DUF1725.22; DUF1725.424; DUF1725.489; DUF1725.56	Unannotated AceView Transcript	Unassigned
TC2000000491.rn.1	4.12	4.79	1.58	0.0093	0.526	LOC102547358	uncharacterized LOC102547358	NonCoding
TC2000000509.rn.1	5.5	6.18	1.6	0.0304	0.5736	mordy	Unannotated AceView Transcript	Unassigned
TC2000000528.rn.1	15.1	14.41	-1.62	0.0028	0.526			Precursor_microRNA
TC2000000559.rn.1	13.91	13.16	-1.68	0.0038	0.526			Pseudogene
TC2000000583.rn.1	5.08	4.57	-1.43	0.0369	0.5911	NONMMUG003858	Non-coding transcript identified by NONCODE: Antisense	NonCoding
TC2000000666.rn.1	8.54	7.97	-1.48	0.0131	0.526			Coding
TC2000000732.rn.1	15.36	14.82	-1.45	0.0128	0.526	mozer	Unannotated AceView Transcript	Unassigned
TC2000000744.rn.1	16.5	16	-1.41	0.0377	0.5953	deeza; pervee	Unannotated AceView Transcript	Unassigned
TC2000000487.rn.1	15.63	15.08	-1.47	0.0304	0.5736			Pseudogene
TC1900001450.rn.1	6.17	5.51	-1.58	0.0021	0.526	LOC102549038	uncharacterized LOC102549038	NonCoding
TC1900001449.rn.1	18.09	17.53	-1.48	0.0133	0.526	nujar	Unannotated AceView Transcript	Unassigned
TC1900001345.rn.1	6.16	5.64	-1.43	0.0167	0.5355	NONMMUG041454	Non-coding transcript identified by NONCODE: Sense No Exonic	NonCoding
TC1900000748.rn.1	3.13	3.63	1.42	0.0124	0.526	NONMMUG041772	Non-coding transcript identified by NONCODE: Linc	NonCoding
TC1900000846.rn.1	12.84	12.04	-1.74	0.0091	0.526			Coding
TC1900000862.rn.1	4.83	5.39	1.47	0.0312	0.575	NONMMUG041945	Non-coding transcript identified by NONCODE: Linc	NonCoding
TC1900000864.rn.1	4.63	4.1	-1.45	0.0122	0.526	NONMMUG041947	Non-coding transcript identified by NONCODE: Antisense	NonCoding
TC1900000942.rn.1	3.7	3.1	-1.51	0.0084	0.526	NONMMUG041410	Non-coding transcript identified by NONCODE: Sense No Exonic	NonCoding
TC1900000945.rn.1	16.13	15.51	-1.54	0.0137	0.526	vushy	Unannotated AceView Transcript	Unassigned
TC1900000949.rn.1	16.14	15.52	-1.53	0.0017	0.526	DUF1725.12	Unannotated AceView Transcript	Unassigned
TC1900000956.rn.1	17.28	16.7	-1.49	0.0472	0.6291			NonCoding
TC1900000960.rn.1	4.1	4.88	1.71	0.0209	0.5532	ENSMUSG00000089539	predicted gene, 25160	Small_RNA
TC1900001020.rn.1	16.71	16.16	-1.46	0.0058	0.526	swawblor	Unannotated AceView Transcript	Unassigned
TC1900001028.rn.1	3.44	4.15	1.64	0.0328	0.5766	jordar	Unannotated AceView Transcript	Unassigned
TC1900001053.rn.1	10.67	11.35	1.59	0.0025	0.526	Mmp2	matrix metallopeptidase 2; ENCODES a protein that exhibits fibronectin binding AND peptidase activity AND metalloendopeptidase activity (ortholog) AND INVOLVED IN aging AND anatomical structure regression AND angiogenesis AND PARTICIPATES IN syndecan signaling pathway AND bladder cancer pathway AND gonadotropin-releasing hormone signaling pathway AND ASSOCIATED WITH Aortic Aneurysm Abdominal AND …	Coding
TC1900001094.rn.1	4.34	3.85	-1.41	0.0059	0.526	NONMMUG041214	Non-coding transcript identified by NONCODE: Linc, Non-coding transcript identified by Luo, et al.	NonCoding
TC1900001106.rn.1	15.9	15.32	-1.49	0.0455	0.6222			Pseudogene
TC1900001136.rn.1	10.51	9.59	-1.89	0.0483	0.6314	Phkb	phosphorylase kinase, beta; ENCODES a protein that exhibits phosphorylase kinase activity AND INVOLVED IN protein phosphorylation AND PARTICIPATES IN glycogen degradation pathway AND calcium/calcium-mediated signaling pathway AND insulin signaling pathway AND ASSOCIATED WITH Glycogen Storage Disease IXB (ortholog) AND FOUND IN phosphorylase kinase complex AND INTERACTS WITH 2 3 7 8-tetrachlorodib…	Coding
TC1900001188.rn.1	6.53	7.09	1.48	0.0481	0.6309	Mir181d	microRNA 181d; INVOLVED IN cellular response to growth factor stimulus (ortholog) AND SMAD protein signal transduction (ortholog) AND INTERACTS WITH 1 3 5-trinitro-1 3 5-triazinane (ortholog) AND all-trans-retinoic acid (ortholog) AND dexamethasone (ortholog)	Precursor_microRNA
TC1900001239.rn.1	18.55	18.04	-1.42	0.0243	0.5593	DUF1725.69	Unannotated AceView Transcript	Unassigned
TC1900001290.rn.1	16.55	15.84	-1.64	0.0058	0.526	blafer	Unannotated AceView Transcript	Unassigned
TC1900001299.rn.1	5.14	4.5	-1.55	0.0101	0.526	NONMMUG041000	Non-coding transcript identified by NONCODE: Antisense	NonCoding
TC1900001325.rn.1	16.29	15.51	-1.72	0.0237	0.5593	seypoy	Unannotated AceView Transcript	Unassigned
TC1900001329.rn.1	16.32	15.71	-1.53	0.0067	0.526			NonCoding
TC2000000747.rn.1	15.54	14.78	-1.69	0.0054	0.526	shushoy	Unannotated AceView Transcript	Unassigned
TC2000000778.rn.1	4.8	5.32	1.43	0.0184	0.5415	budo	Unannotated AceView Transcript	Unassigned
TC2000000786.rn.1	3.6	4.21	1.52	0.0263	0.5593	ENSMUSG00000088925	predicted gene, 24297	Small_RNA
TC2000000791.rn.1	6.36	5.26	-2.15	0.0005	0.526	LOC679765	similar to M phase phosphoprotein 6	Pseudogene
TC2000001648.rn.1	9.6	8.92	-1.61	0.0233	0.5582			Precursor_microRNA
TC2000001656.rn.1	18.47	17.98	-1.41	0.0186	0.5418	godo	Unannotated AceView Transcript	Unassigned
TC2000001756.rn.1	5.17	5.82	1.56	0.0397	0.6027	ENSMUSG00000088964	predicted gene, 22087	Small_RNA
TC2000001779.rn.1	17.54	16.99	-1.47	0.0315	0.575	cheysey	Unannotated AceView Transcript	Unassigned
TC2000001780.rn.1	16.04	15.44	-1.52	0.0127	0.526	DUF1725.64	Unannotated AceView Transcript	Unassigned
TC2000001783.rn.1	15.3	14.66	-1.56	0.011	0.526	DUF1725.65	Unannotated AceView Transcript	Unassigned
TC2000001792.rn.1	4.79	4.12	-1.59	0.0048	0.526	ENSMUSG00000083620; KnowTID_00003020; MGI:3647878	predicted gene 15529, Pseudogene similar to part of Hormad1; Non-coding transcript identified by Luo, et al.; PREDICTED: predicted gene 7167 (Gm7167), miscRNA.	Multiple_Complex
TC2000001793.rn.1	11.83	10.91	-1.89	0.0066	0.526	swerdo	Unannotated AceView Transcript	Unassigned
TC2000001814.rn.1	6.74	8.01	2.41	0.0049	0.526	C4a; LOC100911579; LOC100360835; LOC102549354	complement component 4A (Rodgers blood group); complement C4-like; INTERACTS WITH 2 4-dinitrotoluene AND ammonium chloride AND cadmium dichloride	Coding
TC2000001815.rn.1	6.53	7.53	2	0.0049	0.526	C4b	complement component 4B (Chido blood group); complement component 4B (Chido blood group)complement component 4A (Rodgers blood group); ENCODES a protein that exhibits carbohydrate binding (ortholog) AND complement binding (ortholog) AND complement component C1q binding (ortholog) AND INVOLVED IN complement activation (ortholog) AND detection of molecule of bacterial origin (ortholog) AND immunogl…	Coding
TC2000001816.rn.1	6.98	8.59	3.05	0.0047	0.526	LOC103689965; C4b; LOC100909666	complement C4-like; complement component 4B (Chido blood group)complement component 4A (Rodgers blood group); ENCODES a protein that exhibits endopeptidase inhibitor activity (inferred) AND INVOLVED IN complement activation (inferred) AND inflammatory response (inferred) AND negative regulation of endopeptidase activity (inferred) AND FOUND IN extracellular space (inferred) AND INTERACTS WITH ben…	Coding
TCUn_AABR07022760v100000001.rn.1	11.43	10.74	-1.62	0.0163	0.5313			NonCoding
TCUn_KL568201v100000001.rn.1	6.93	5.98	-1.94	0.0045	0.526			NonCoding
TCUn_KL568319v100000002.rn.1	8	7.24	-1.69	0.0084	0.526			Precursor_microRNA
TCUn_KL568337v100000001.rn.1	13.57	13.06	-1.42	0.047	0.6289			NonCoding
TCUn_KL568366v100000001.rn.1	15.47	14.86	-1.52	0.0271	0.5593			NonCoding
TSUnmapped00000016.rn.1	6.27	6.77	1.42	0.0257	0.5593	RT1-DMa	RT1 class II, locus DMa	Coding
TSUnmapped00000034.rn.1	6.34	6.85	1.43	0.018	0.5408	Cdkl3	cyclin-dependent kinase-like 3	Coding
TSUnmapped00000175.rn.1	3.91	3.37	-1.45	0.0091	0.526	Olr1271	olfactory receptor 1271	Coding
TSUnmapped00000189.rn.1	4.3	4.87	1.49	0.0203	0.5513	Olr1065	olfactory receptor 1065	Coding
TSUnmapped00000209.rn.1	3.61	4.24	1.55	0.0123	0.526	Olr1239	olfactory receptor 1239	Coding
TC2000001640.rn.1	18.33	17.83	-1.41	0.0111	0.526	DUF1725.87	Unannotated AceView Transcript	Unassigned
TC1900000669.rn.1	17.23	16.7	-1.45	0.015	0.5303	snoydey	Unannotated AceView Transcript	Unassigned
TC2000001617.rn.1	11.26	10.49	-1.7	0.018	0.5408	NCBI_Gene:100862378	PREDICTED: uncharacterized LOC100862378 (LOC100862378), miscRNA.	NonCoding
TC2000001612.rn.1	18.37	17.88	-1.41	0.0169	0.5365	DUF1725.57; glusu	Unannotated AceView Transcript	Unassigned
TC2000000804.rn.1	4.48	3.85	-1.55	0.0023	0.526	NONMMUG003426	Non-coding transcript identified by NONCODE: Sense No Exonic	NonCoding
TC2000000866.rn.1	5.28	6.1	1.77	0.017	0.5365	LOC102553247	uncharacterized LOC102553247	NonCoding
TC2000000896.rn.1	18.05	17.53	-1.43	0.0272	0.5593	meeber	Unannotated AceView Transcript	Unassigned
TC2000000939.rn.1	15.7	14.93	-1.72	0.007	0.526			Pseudogene
TC2000000956.rn.1	3.72	4.28	1.47	0.0051	0.526	LOC100362856	ENCODES a protein that exhibits G-protein coupled receptor activity (inferred) AND olfactory receptor activity (inferred) AND INVOLVED IN detection of chemical stimulus involved in sensory perception of smell (inferred) AND G-protein coupled receptor signaling pathway (inferred) AND FOUND IN integral component of membrane (inferred) AND plasma membrane (inferred)	Multiple_Complex
TC2000000966.rn.1	17.57	16.97	-1.51	0.0223	0.5572	storbor	Unannotated AceView Transcript	Unassigned
TC2000001171.rn.1	2.9	4.11	2.31	0.0006	0.526	uc008bgr.2	RNA for germline small RNA gsRNA287, complete sequence.	NonCoding
TC2000001308.rn.1	13.17	12.57	-1.51	0.0123	0.526	skawda	Unannotated AceView Transcript	Unassigned
TC2000001323.rn.1	6.03	6.69	1.58	0.0113	0.526	NCBI_Gene:100861980	PREDICTED: uncharacterized LOC100861980 (LOC100861980), miscRNA.	NonCoding
TC2000001377.rn.1	18.55	18.04	-1.42	0.0243	0.5593	DUF1725.294	Unannotated AceView Transcript	Unassigned
TC2000001378.rn.1	17.1	16.48	-1.54	0.0122	0.526	Exo_endo_phos.6	Unannotated AceView Transcript	Unassigned
TC2000001417.rn.1	18.01	17.5	-1.42	0.0117	0.526			Pseudogene
TC2000001489.rn.1	7.97	7.4	-1.48	0.0041	0.526	LOC100910945	uncharacterized LOC100910945	NonCoding
TC2000001503.rn.1	6.72	7.22	1.42	0.0062	0.526	Sept10	septin 10; ENCODES a protein that exhibits GTP binding (inferred) AND INVOLVED IN cell division (inferred) AND FOUND IN septin complex (inferred) AND INTERACTS WITH cefaloridine AND diuron AND 17beta-estradiol (ortholog)	Coding
TC2000001519.rn.1	8.38	9.33	1.93	0.0317	0.5766	Ddit4	DNA-damage-inducible transcript 4; DNA-damage-inducible transcript 4 (Ddit4), mRNA; ENCODES a protein that exhibits 14-3-3 protein binding (ortholog) AND INVOLVED IN apoptotic process AND brain development AND cell proliferation AND PARTICIPATES IN mTOR signaling pathway AND FOUND IN cytoplasm (ortholog) AND intracellular (ortholog) AND mitochondrion (ortholog) AND INTERACTS WITH 1 1 1-trichloro-…	Coding
TC2000001574.rn.1	18.41	17.92	-1.41	0.028	0.5626			NonCoding
TC2000001579.rn.1	3.79	4.3	1.43	0.0081	0.526	NONMMUG003609	Non-coding transcript identified by NONCODE: Linc	NonCoding
TC2000001587.rn.1	5.47	4.65	-1.77	0.0063	0.526	NONMMUG003615	Non-coding transcript identified by NONCODE: Sense No Exonic	NonCoding
TC2000001597.rn.1	9.04	8.55	-1.4	0.0061	0.526	ENSMUSG00000095168	predicted pseudogene 4795, Glyceraldehyde-3-phosphate dehydrogenase (Gapdh) pseudogene	Pseudogene
TC2000001607.rn.1	4.8	3.98	-1.76	0.0081	0.526	NONMMUG003649	Non-coding transcript identified by NONCODE: Sense No Exonic	NonCoding
TC2000001608.rn.1	5.61	4.86	-1.68	0.0033	0.526	NONMMUG003650	Non-coding transcript identified by NONCODE: Sense No Exonic	NonCoding
TC2000001613.rn.1	16.6	16.03	-1.49	0.0307	0.5742	gloydu	Unannotated AceView Transcript	Unassigned
TC1900000638.rn.1	18.69	18.15	-1.45	0.014	0.526	DUF1725.17; DUF1725.71	Unannotated AceView Transcript	Unassigned
TC1900000603.rn.1	7.67	7.04	-1.55	0.005	0.526	ENSMUSG00000092671	predicted gene, 24103	Precursor_microRNA
TC1900000589.rn.1	4.64	3.93	-1.63	0.002	0.526	NONMMUG041552	Non-coding transcript identified by NONCODE: Linc	NonCoding
TC1800000914.rn.1	17.43	16.83	-1.51	0.0232	0.5582	gofee	Unannotated AceView Transcript	Unassigned
TC1800000974.rn.1	16.72	16.22	-1.42	0.0336	0.5766	chafee	Unannotated AceView Transcript	Unassigned
TC1800000975.rn.1	5.54	4.95	-1.51	0.0222	0.5572	LOC688985	similar to Glyceraldehyde-3-phosphate dehydrogenase (GAPDH) (38 kDa BFA-dependent ADP-ribosylation substrate) (BARS-38)	Pseudogene
TC1800000982.rn.1	17.46	16.83	-1.55	0.0121	0.526	wocher	Unannotated AceView Transcript	Unassigned
TC1800001020.rn.1	4.68	5.35	1.59	0.0285	0.5659	Mir1	microRNA 1; INTERACTS WITH aflatoxin B1	Precursor_microRNA
TC1800001026.rn.1	3.37	3.88	1.43	0.0051	0.526	KnowTID_00003915	Non-coding transcript identified by Luo, et al., Non-coding transcript identified by NONCODE: Linc	NonCoding
TC1800001029.rn.1	15.74	15.07	-1.58	0.0057	0.526	kawfa	Unannotated AceView Transcript	Unassigned
TC1800001062.rn.1	4.13	4.78	1.58	0.0197	0.5481	KnowTID_00003919	Non-coding transcript identified by Luo, et al., Non-coding transcript identified by NONCODE: Linc	NonCoding
TC1800001067.rn.1	18.55	18.04	-1.42	0.0243	0.5593	DUF1725.73	Unannotated AceView Transcript	Unassigned
TC1800001082.rn.1	14.12	13.41	-1.64	0.0017	0.526	zawfa	Unannotated AceView Transcript	Unassigned
TC1800001118.rn.1	17.76	17.1	-1.58	0.0081	0.526	varzer	Unannotated AceView Transcript	Unassigned
TC1800001164.rn.1	16.04	15.44	-1.52	0.0127	0.526	DUF1725.78	Unannotated AceView Transcript	Unassigned
TC1800001165.rn.1	17.54	16.99	-1.47	0.0315	0.575	jeefy	Unannotated AceView Transcript	Unassigned
TC1800001169.rn.1	16.62	16.05	-1.49	0.0354	0.5851	kufy	Unannotated AceView Transcript	Unassigned
TC1800001174.rn.1	14.18	13.56	-1.53	0.0226	0.5572	lyfy	Unannotated AceView Transcript	Unassigned
TC1800001214.rn.1	3.47	4.08	1.53	0.0234	0.5582	ENSMUSG00000088501	predicted gene, 22788	Small_RNA
TC1800001258.rn.1	9.04	8.48	-1.48	0.02	0.5499	ENSMUSG00000080941	predicted gene 16056, NADH dehydrogenase (ubiquinone) 1 beta subcomplex 4 (Ndufb4) pseudogene	Pseudogene
TC1800001273.rn.1	5.36	5.88	1.44	0.0206	0.5519	RGD1563066	similar to Ac2-210	Multiple_Complex
TC1800001277.rn.1	16.82	16.2	-1.53	0.0162	0.5313			Pseudogene
TC1800001283.rn.1	18.55	18.04	-1.42	0.0243	0.5593	DUF1725.134; DUF1725.80	Unannotated AceView Transcript	Unassigned
TC1800001284.rn.1	17.56	16.86	-1.62	0.0045	0.526	terbla	Unannotated AceView Transcript	Unassigned
TC1800000851.rn.1	15.67	14.95	-1.65	0.0147	0.5303			Precursor_microRNA
TC1800001370.rn.1	14.56	13.91	-1.57	0.0428	0.6113	bloglaw	Unannotated AceView Transcript	Unassigned
TC1800000816.rn.1	3.44	4	1.48	0.0244	0.5593	NONMMUG020332	Non-coding transcript identified by NONCODE: Sense No Exonic	NonCoding
TC1800000780.rn.1	5.17	4.68	-1.4	0.0344	0.5795	gufaw	Unannotated AceView Transcript	Unassigned
TC1800000399.rn.1	16.36	15.61	-1.67	0.0042	0.526	vawfu	Unannotated AceView Transcript	Unassigned
TC1800000408.rn.1	17.03	16.41	-1.53	0.0484	0.6314	toyvoy	Unannotated AceView Transcript	Unassigned
TC1800000442.rn.1	3.29	3.87	1.5	0.0098	0.526	NONMMUG019838	Non-coding transcript identified by NONCODE: Linc	NonCoding
TC1800000452.rn.1	18.69	18.15	-1.45	0.014	0.526	DUF1725.402	Unannotated AceView Transcript	Unassigned
TC1800000476.rn.1	4.81	5.34	1.45	0.0233	0.5582	XLOC_021449	Chalmel, et. al. Testis-expressed Unannotated Transcripts (TUTs)	NonCoding
TC1800000482.rn.1	4.37	5.05	1.6	0.0012	0.526	DUF1725.83	Unannotated AceView Transcript	Unassigned
TC1800000495.rn.1	16.45	15.82	-1.55	0.0105	0.526	lyfo	Unannotated AceView Transcript	Unassigned
TC1800000501.rn.1	3.39	3.98	1.51	0.0332	0.5766	merfo	Unannotated AceView Transcript	Unassigned
TC1800000503.rn.1	15.44	14.83	-1.53	0.0242	0.5593	nufo	Unannotated AceView Transcript	Unassigned
TC1800000543.rn.1	16	15.47	-1.44	0.0176	0.5391			Coding
TC1800000550.rn.1	3.56	4.25	1.61	0.0207	0.552	ENSMUSG00000099196	mmu-mir-1258, microRNA mir-1258 (Mir1258), microRNA.	Precursor_microRNA
TC1800000569.rn.1	17.3	16.71	-1.51	0.0115	0.526	klarfo	Unannotated AceView Transcript	Unassigned
TC1800000575.rn.1	7.08	6.22	-1.82	0.0113	0.526	KnowTID_00003852	Non-coding transcript identified by Luo, et al., Non-coding transcript identified by NONCODE: Linc	NonCoding
TC1800000590.rn.1	3.83	4.68	1.8	0.0042	0.526	NONMMUG020026	Non-coding transcript identified by NONCODE: Linc	NonCoding
TC1800000631.rn.1	8.59	7.88	-1.63	0.0103	0.526	klawdoy	Unannotated AceView Transcript; Chalmel, et. al. AceView Annotation klawdoy.aSep08	NonCoding
TC1800000632.rn.1	6.14	5.64	-1.42	0.0478	0.6304	NONMMUG020079	Non-coding transcript identified by NONCODE: Linc	NonCoding
TC1800000666.rn.1	4.03	4.53	1.41	0.0305	0.5739	NONMMUG020114	Non-coding transcript identified by NONCODE: Linc	NonCoding
TC1800000679.rn.1	6.13	6.64	1.42	0.0164	0.5327	vawfar	Unannotated AceView Transcript	Unassigned
TC1800000713.rn.1	14.08	13.38	-1.63	0.0124	0.526			Precursor_microRNA
TC1800000767.rn.1	6.82	6.13	-1.62	0.022	0.5572	NONMMUG020234	Non-coding transcript identified by NONCODE: Sense No Exonic	NonCoding
TC1800000773.rn.1	3.41	3.99	1.5	0.0373	0.5937	NONMMUG020248	Non-coding transcript identified by NONCODE: Linc	NonCoding
TC1800000792.rn.1	16.61	15.91	-1.63	0.0183	0.5415	marfaw	Unannotated AceView Transcript	Unassigned
TC1600000452.rn.1	3.98	4.54	1.47	0.0085	0.526	NONMMUG040654	Non-coding transcript identified by NONCODE: Sense No Exonic	NonCoding
TC1800001375.rn.1	17.09	16.47	-1.53	0.0161	0.5313	snorfu	Unannotated AceView Transcript	Unassigned
TC1800001398.rn.1	13.18	12.44	-1.67	0.0128	0.526	bufo	Unannotated AceView Transcript	Unassigned
TC1900000173.rn.1	15.77	14.97	-1.74	0.0026	0.526	bawbly	Unannotated AceView Transcript	Unassigned
TC1900000181.rn.1	16.18	15.45	-1.66	0.0441	0.6172			Precursor_microRNA
TC1900000185.rn.1	16.52	15.98	-1.45	0.0015	0.526			Coding
TC1900000221.rn.1	16.09	15.42	-1.59	0.0208	0.5522	sweydaw	Unannotated AceView Transcript	Unassigned
TC1900000234.rn.1	6.27	5.65	-1.54	0.0016	0.526			Coding
TC1900000251.rn.1	14.22	13.55	-1.59	0.0207	0.552	zorfa	Unannotated AceView Transcript	Unassigned
TC1900000306.rn.1	6.22	5.61	-1.52	0.0067	0.526	ENSMUSG00000084682	predicted gene, 22024, Non-coding transcript identified by NONCODE: Linc	NonCoding
TC1900000332.rn.1	12.09	11.54	-1.47	0.0267	0.5593			Precursor_microRNA
TC1900000377.rn.1	8.38	7.87	-1.43	0.0245	0.5593			Pseudogene
TC1900000387.rn.1	10.88	10.2	-1.6	0.0115	0.526			Pseudogene
TC1900000390.rn.1	16.34	15.63	-1.63	0.0053	0.526	mafley	Unannotated AceView Transcript	Unassigned
TC1900000396.rn.1	4.67	5.19	1.44	0.0316	0.5751	LOC690467	INTERACTS WITH bilirubin (ortholog) AND bisphenol A (ortholog) AND copper atom (ortholog)	Coding
TC1900000407.rn.1	8.12	7.33	-1.72	0.0026	0.526			Coding
TC1900000460.rn.1	17.24	16.75	-1.4	0.0375	0.5941	vader	Unannotated AceView Transcript	Unassigned
TC1900000461.rn.1	16.53	15.84	-1.62	0.0302	0.5733	chabo	Unannotated AceView Transcript	Unassigned
TC1900000476.rn.1	5.03	4.43	-1.52	0.0333	0.5766	chuder	Unannotated AceView Transcript	Unassigned
TC1900000512.rn.1	9.19	8.62	-1.48	0.0009	0.526			Precursor_microRNA
TC1900000543.rn.1	6.4	5.9	-1.41	0.0261	0.5593	NONMMUG041513	Non-coding transcript identified by NONCODE: Sense No Exonic	NonCoding
TC1900000546.rn.1	13.78	13.2	-1.49	0.0356	0.5872	swoder	Unannotated AceView Transcript	Unassigned
TC1900000552.rn.1	6.02	5.52	-1.42	0.0052	0.526	KnowTID_00007372	Non-coding transcript identified by Luo, et al., Non-coding transcript identified by NONCODE: Linc	NonCoding
TC1900000572.rn.1	4.01	4.57	1.48	0.0084	0.526	NONMMUG041578	Non-coding transcript identified by NONCODE: Linc	NonCoding
TC1900000164.rn.1	7.92	8.69	1.69	0.012	0.526	uc009mtl.2	RNA for germline small RNA gsRNA166, complete sequence.	NonCoding
TC1800001390.rn.1	7.48	6.95	-1.45	0.0143	0.5298	Fem1c	fem-1 homolog c (C. elegans); INTERACTS WITH 2 4-dinitrotoluene AND 2 6-dinitrotoluene AND thioacetamide	Coding
TC1900000117.rn.1	4.08	3.43	-1.56	0.0388	0.6006	KnowTID_00007352	Non-coding transcript identified by Luo, et al., Non-coding transcript identified by NONCODE: Linc, 0 day neonate thymus cDNA, RIKEN full-length enriched library, clone:A430017B15 product:unclassifiable, full insert sequence.	NonCoding
TC1900000043.rn.1	4.49	3.93	-1.48	0.0255	0.5593	flardar	Unannotated AceView Transcript	Unassigned
TC1800001399.rn.1	13.37	12.62	-1.68	0.0044	0.526	bawfo	Unannotated AceView Transcript	Unassigned
TC1800001401.rn.1	13.47	12.81	-1.57	0.0082	0.526	beefo	Unannotated AceView Transcript	Unassigned
TC1800001407.rn.1	4.19	4.75	1.48	0.0223	0.5572	KnowTID_00003949	Non-coding transcript identified by Luo, et al., Non-coding transcript identified by NONCODE: Linc	NonCoding
TC1800001415.rn.1	16.58	16.01	-1.49	0.0362	0.5873	kufo	Unannotated AceView Transcript	Unassigned
TC1800001416.rn.1	3.39	3.95	1.47	0.0234	0.5582	NONMMUG019901	Non-coding transcript identified by NONCODE: Antisense, 2 days neonate thymus thymic cells cDNA, RIKEN full-length enriched library, clone:E430037J21 product:unclassifiable, full insert sequence.	NonCoding
TC1800001421.rn.1	11.9	11.14	-1.7	0.0061	0.526			NonCoding
TC1800001423.rn.1	17.69	17.19	-1.41	0.0414	0.6063	myfo	Unannotated AceView Transcript	Unassigned
TC1800001424.rn.1	17.69	17.19	-1.41	0.0414	0.6063	marfo	Unannotated AceView Transcript	Unassigned
TC1800001435.rn.1	8.25	8.84	1.51	0.009	0.526	Ppic	peptidylprolyl isomerase C; ENCODES a protein that exhibits cyclosporin A binding (inferred) AND peptidyl-prolyl cis-trans isomerase activity (inferred) AND INVOLVED IN protein folding (inferred) AND protein peptidyl-prolyl isomerization (inferred) AND FOUND IN extracellular vesicular exosome (ortholog) AND INTERACTS WITH 2 3 7 8-tetrachlorodibenzodioxine AND aflatoxin B1 AND indole-3-methanol; p…	Coding
TC1800001462.rn.1	5.11	4.57	-1.45	0.024	0.5593	ENSMUSG00000088617	predicted gene, 22484, Non-coding transcript identified by NONCODE: Linc	NonCoding
TC1800001474.rn.1	5.45	4.9	-1.47	0.0068	0.526	NONMMUG020000	Non-coding transcript identified by NONCODE: Antisense, RIKEN cDNA 2210409D07 gene (2210409D07Rik), long non-coding RNA., RIKEN cDNA 2210409D07 gene (2210409D07Rik), non-coding RNA.	NonCoding
TC1800001492.rn.1	16.58	16.01	-1.49	0.0362	0.5873	smeyfo	Unannotated AceView Transcript	Unassigned
TC1800001527.rn.1	6.96	6.09	-1.83	0.0267	0.5593	farfar	Unannotated AceView Transcript	Unassigned
TC1800001596.rn.1	15.74	15.07	-1.58	0.0057	0.526	blufar	Unannotated AceView Transcript	Unassigned
TC1800001629.rn.1	4.44	3.8	-1.56	0.0292	0.5679	NONMMUG020188	Non-coding transcript identified by NONCODE: Sense No Exonic	NonCoding
TC1800001650.rn.1	3.93	4.44	1.42	0.0321	0.5766	NONMMUG020247	Non-coding transcript identified by NONCODE: Linc	NonCoding
TC1800001676.rn.1	5.13	4.52	-1.53	0.0158	0.5303	ferfaw	Unannotated AceView Transcript	Unassigned
TC1800001679.rn.1	14.71	13.98	-1.66	0.0064	0.526	mafaw; teyfer; zarsaw	Unannotated AceView Transcript	Unassigned
TC1800001848.rn.1	8.44	7.83	-1.53	0.0425	0.6109	NONMMUG020537	Non-coding transcript identified by NONCODE: Linc	NonCoding
TC1800001849.rn.1	11.16	10.66	-1.42	0.011	0.526	Socs6	suppressor of cytokine signaling 6; INVOLVED IN negative regulation of T cell activation (ortholog) AND proteasomal protein catabolic process (ortholog) AND regulation of growth (ortholog) AND PARTICIPATES IN insulin signaling pathway AND Jak-Stat signaling pathway AND FOUND IN immunological synapse (ortholog) AND INTERACTS WITH 2 3 7 8-tetrachlorodibenzodioxine AND 2 4-dinitrotoluene AND 17alpha…	Coding
TC1900000001.rn.1	16.13	15.43	-1.62	0.0049	0.526	derkoy; pleyser; zoygla	Unannotated AceView Transcript	Unassigned
TC1900000054.rn.1	7.25	6.64	-1.54	0.0265	0.5593	LOC498906	similar to ATP-dependent RNA helicase DDX3X	Coding
TC1300000033.rn.1	8.68	8.09	-1.5	0.0041	0.526	skuker	Unannotated AceView Transcript	Unassigned
TC1600000442.rn.1	3.48	4.07	1.5	0.0149	0.5303	NONMMUG040666	Non-coding transcript identified by NONCODE: Sense No Exonic	NonCoding
TC1600000403.rn.1	9.69	8.9	-1.73	0.0142	0.5292	tyger	Unannotated AceView Transcript	Unassigned
TC1300002222.rn.1	3.96	3.41	-1.46	0.0217	0.5572	NONMMUG002835	Non-coding transcript identified by NONCODE: Linc	NonCoding
TC1400000013.rn.1	11.81	11.22	-1.5	0.0065	0.526	Vom2r-ps116	vomeronasal 2 receptor, pseudogene 116	Unassigned
TC1400000015.rn.1	3.42	4.02	1.51	0.0046	0.526	Vom2r69	vomeronasal 2 receptor, 69; ENCODES a protein that exhibits G-protein coupled receptor activity (inferred) AND INVOLVED IN G-protein coupled receptor signaling pathway (inferred) AND FOUND IN integral component of membrane (inferred) AND plasma membrane (inferred) AND INTERACTS WITH cadmium dichloride	Coding
TC1400000017.rn.1	16.72	16.22	-1.42	0.0336	0.5766	smorjey	Unannotated AceView Transcript	Unassigned
TC1400000027.rn.1	15.22	14.56	-1.58	0.021	0.5532			Pseudogene
TC1400000046.rn.1	15.22	14.56	-1.58	0.021	0.5532			Pseudogene
TC1400000050.rn.1	16.97	16.32	-1.58	0.0103	0.526			Precursor_microRNA
TC1400000089.rn.1	15.25	14.61	-1.56	0.0172	0.5375			Pseudogene
TC1400000103.rn.1	5.59	4.93	-1.58	0.0049	0.526	LOC102555225	INTERACTS WITH (-)-epigallocatechin 3-gallate (ortholog) AND aflatoxin B1 (ortholog) AND cyclosporin A (ortholog)	Coding
TC1300002191.rn.1	3.57	4.14	1.48	0.0022	0.526	flykee	Unannotated AceView Transcript	Unassigned
TC1400000125.rn.1	4.42	5.05	1.55	0.0113	0.526	Slc10a6	solute carrier family 10 (sodium/bile acid cotransporter), member 6; ENCODES a protein that exhibits sodium-dependent organic anion transmembrane transporter activity AND INVOLVED IN sodium-dependent organic anion transport AND FOUND IN integral component of membrane (inferred) AND INTERACTS WITH cadmium dichloride AND arsenic atom (ortholog) AND benzo[a]pyrene (ortholog)	Coding
TC1400000198.rn.1	16.33	15.62	-1.64	0.0049	0.526	glubla	Unannotated AceView Transcript	Unassigned
TC1400000219.rn.1	4.69	5.19	1.41	0.0166	0.535	NONMMUG033030	Non-coding transcript identified by NONCODE: Antisense	NonCoding
TC1400000220.rn.1	16.87	16.24	-1.54	0.0087	0.526	jujoy	Unannotated AceView Transcript	Unassigned
TC1400000223.rn.1	3.95	4.52	1.49	0.0339	0.578	LOC100909497	putative PRAME family member 24-like	Coding
TC1400000235.rn.1	17.48	16.9	-1.49	0.023	0.5582	sorma	Unannotated AceView Transcript	Unassigned
TC1400000335.rn.1	17.2	16.52	-1.6	0.0162	0.5313	slarbey	Unannotated AceView Transcript	Unassigned
TC1400000372.rn.1	18.64	18.13	-1.42	0.0199	0.5494	DUF1725.147	Unannotated AceView Transcript	Unassigned
TC1400000391.rn.1	7.16	6.54	-1.54	0.0274	0.5593	merka	Unannotated AceView Transcript	Unassigned
TC1400000425.rn.1	4.1	4.62	1.43	0.034	0.578	seeka	Unannotated AceView Transcript	Unassigned
TC1400000140.rn.1	15.95	15.29	-1.59	0.0099	0.526	flajor	Unannotated AceView Transcript	Unassigned
TC1300002054.rn.1	4.56	3.98	-1.49	0.0199	0.5494	NONMMUG002585	Non-coding transcript identified by NONCODE: Linc	NonCoding
TC1300002023.rn.1	18.58	18.09	-1.4	0.0147	0.5303	DUF1725.376	Unannotated AceView Transcript	Unassigned
TC1300001987.rn.1	17.6	16.98	-1.53	0.0124	0.526	sheyly	Unannotated AceView Transcript	Unassigned
TC1300001577.rn.1	15.74	15.07	-1.58	0.0057	0.526	swukor	Unannotated AceView Transcript	Unassigned
TC1300001588.rn.1	15.58	14.9	-1.6	0.005	0.526	bokoy	Unannotated AceView Transcript	Unassigned
TC1300001619.rn.1	6.38	5.43	-1.93	0.0078	0.526	kykoy	Unannotated AceView Transcript	Unassigned
TC1300001644.rn.1	16.68	16.07	-1.53	0.0209	0.5532	terkoy	Unannotated AceView Transcript	Unassigned
TC1300001657.rn.1	4.31	3.61	-1.63	0.0032	0.526	NONMMUG002074	Non-coding transcript identified by NONCODE: Linc	NonCoding
TC1300001667.rn.1	13.36	12.59	-1.71	0.0434	0.6139			Pseudogene
TC1300001720.rn.1	14.56	13.9	-1.58	0.0155	0.5303	vawblar	Unannotated AceView Transcript	Unassigned
TC1300001737.rn.1	17.69	17.19	-1.41	0.0414	0.6063	gyla	Unannotated AceView Transcript	Unassigned
TC1300001743.rn.1	17.54	16.99	-1.47	0.0315	0.575	geela	Unannotated AceView Transcript	Unassigned
TC1300001781.rn.1	7.09	8.27	2.27	0.0274	0.5593	Fmo3	flavin containing monooxygenase 3; ENCODES a protein that exhibits amino acid binding AND N N-dimethylaniline monooxygenase activity AND NADP binding AND INVOLVED IN drug metabolic process AND PARTICIPATES IN phase I biotransformation pathway via cytochrome P450 AND ASSOCIATED WITH Metabolism Inborn Errors (ortholog) AND Trimethylaminuria (ortholog) AND FOUND IN intracellular membrane-bounded org…	Coding
TC1300001790.rn.1	5.77	6.91	2.2	0.0071	0.526	Mettl11b	methyltransferase like 11B; ENCODES a protein that exhibits methyltransferase activity (inferred) AND INVOLVED IN methylation (inferred) AND FOUND IN nucleus (inferred) AND INTERACTS WITH lead diacetate	Coding
TC1300001791.rn.1	13.1	12.42	-1.6	0.012	0.526			Pseudogene
TC1300001794.rn.1	13.1	12.42	-1.6	0.012	0.526			Pseudogene
TC1300001809.rn.1	16.04	15.44	-1.52	0.0127	0.526	DUF1725.98	Unannotated AceView Transcript	Unassigned
TC1300001824.rn.1	4.81	4.31	-1.42	0.0314	0.575	LOC102546983	uncharacterized LOC102546983	NonCoding
TC1300001866.rn.1	5.38	4.77	-1.52	0.026	0.5593	spoyla	Unannotated AceView Transcript	Unassigned
TC1300001925.rn.1	4.09	3.43	-1.58	0.048	0.6309	LOC100910361	60S ribosomal protein L31-like	Pseudogene
TC1300001933.rn.1	3.56	4.29	1.66	0.0019	0.526	NCBI_Gene:100862186	PREDICTED: uncharacterized LOC100862186 (LOC100862186), miscRNA.	NonCoding
TC1300001964.rn.1	6.16	5.42	-1.67	0.0002	0.526			Pseudogene
TC1300001980.rn.1	5.53	4.98	-1.46	0.0309	0.5745	Ifi203-ps1	interferon activated gene 203, pseudogene 1	Coding
TC1300001981.rn.1	17.57	16.97	-1.51	0.0223	0.5572	chawly	Unannotated AceView Transcript	Unassigned
TC1400000427.rn.1	17.45	16.88	-1.49	0.0273	0.5593	sloycher	Unannotated AceView Transcript	Unassigned
TC1400000433.rn.1	4.82	4.31	-1.42	0.0068	0.526	LOC102554514	uncharacterized LOC102554514	NonCoding
TC1400000477.rn.1	16.63	15.97	-1.58	0.0071	0.526	snaka	Unannotated AceView Transcript	Unassigned
TC1400000478.rn.1	9.74	9.24	-1.41	0.0265	0.5593	Hspd1-ps2	heat shock protein 1, pseudogene 2	Pseudogene
TC1400000707.rn.1	17.41	16.85	-1.47	0.0322	0.5766	chyku	Unannotated AceView Transcript	Unassigned
TC1400000708.rn.1	17.37	16.72	-1.57	0.0026	0.526	chuku	Unannotated AceView Transcript	Unassigned
TC1400000709.rn.1	5.67	6.44	1.71	0.0229	0.5581	LOC102551743	uncharacterized LOC102551743	NonCoding
TC1400000731.rn.1	8.94	8.36	-1.49	0.0162	0.5313			Coding
TC1400000749.rn.1	13.39	12.86	-1.44	0.0124	0.526	LOC498973; wychor	nucleic acid binding protein; Unannotated AceView Transcript	Unassigned
TC1400000757.rn.1	12.64	11.96	-1.61	0.0041	0.526			Coding
TC1400000761.rn.1	17.29	16.72	-1.49	0.0262	0.5593	charbo	Unannotated AceView Transcript	Unassigned
TC1400000818.rn.1	16.72	16.22	-1.42	0.0336	0.5766	luko	Unannotated AceView Transcript	Unassigned
TC1400000875.rn.1	3.46	3.97	1.42	0.0328	0.5766	NONMMUG005113	Non-coding transcript identified by NONCODE: Linc	NonCoding
TC1400000887.rn.1	4.03	3.45	-1.5	0.0177	0.5392	plarko	Unannotated AceView Transcript	Unassigned
TC1400000967.rn.1	4.49	3.99	-1.41	0.0208	0.5522	LOC102553644	uncharacterized LOC102553644	NonCoding
TC1400001013.rn.1	3.19	3.75	1.47	0.0057	0.526	LOC102553202	uncharacterized LOC102553202	NonCoding
TC1400001034.rn.1	4.49	3.52	-1.96	0.0017	0.526			Coding
TC1400001036.rn.1	4.58	5.12	1.45	0.0198	0.5481	KnowTID_00001108	Non-coding transcript identified by Luo, et al., Non-coding transcript identified by NONCODE: Linc	NonCoding
TC1400001056.rn.1	5.53	4.9	-1.54	0.0265	0.5593	NONMMUG005367	Non-coding transcript identified by NONCODE: Linc, Non-coding transcript identified by Luo, et al.	NonCoding
TC1400001058.rn.1	4.02	4.6	1.49	0.0067	0.526	ENSMUSG00000087833	predicted gene, 23959, Non-coding transcript identified by NONCODE: Linc	NonCoding
TC1400001064.rn.1	2.74	3.4	1.59	0.0018	0.526	LOC102551415	uncharacterized LOC102551415	NonCoding
TC1400001112.rn.1	16.72	16.22	-1.42	0.0336	0.5766	forkaw	Unannotated AceView Transcript	Unassigned
TC1400001166.rn.1	16.88	16.2	-1.6	0.011	0.526	swerfa	Unannotated AceView Transcript	Unassigned
TC1400001170.rn.1	3.34	3.88	1.45	0.0073	0.526	KnowTID_00001124	Non-coding transcript identified by Luo, et al., Non-coding transcript identified by NONCODE: Linc	NonCoding
TC1400001171.rn.1	16.41	15.85	-1.48	0.0125	0.526	keyjer	Unannotated AceView Transcript	Unassigned
TC1400000699.rn.1	5.45	4.56	-1.86	0.0101	0.526	NONMMUG032380	Non-coding transcript identified by NONCODE: Sense No Exonic	NonCoding
TC1300001576.rn.1	16.05	15.39	-1.57	0.0475	0.6301	swykor	Unannotated AceView Transcript	Unassigned
TC1400000697.rn.1	17.44	16.79	-1.57	0.0106	0.526	verku	Unannotated AceView Transcript	Unassigned
TC1400000694.rn.1	14.91	14.33	-1.5	0.0175	0.5389	soyku	Unannotated AceView Transcript	Unassigned
TC1400000479.rn.1	16.72	16.22	-1.42	0.0336	0.5766	snoka	Unannotated AceView Transcript	Unassigned
TC1400000505.rn.1	5.31	4.35	-1.95	0.0016	0.526	NONMMUG032639	Non-coding transcript identified by NONCODE: Sense No Exonic	NonCoding
TC1400000555.rn.1	11.43	10.7	-1.66	0.0056	0.526	ENSMUSG00000093780	predicted gene, 22395	Precursor_microRNA
TC1400000556.rn.1	11.96	11.31	-1.58	0.0143	0.5298	ENSMUSG00000094244	predicted gene, 23967	Precursor_microRNA
TC1400000575.rn.1	16.29	15.72	-1.49	0.0125	0.526	sherky	Unannotated AceView Transcript	Unassigned
TC1400000577.rn.1	16.72	16.22	-1.42	0.0336	0.5766	parwa	Unannotated AceView Transcript	Unassigned
TC1400000578.rn.1	16.85	16.31	-1.45	0.0293	0.5682	blarky	Unannotated AceView Transcript	Unassigned
TC1400000588.rn.1	15.62	15	-1.53	0.0301	0.5731			Pseudogene
TC1400000594.rn.1	16.33	15.57	-1.69	0.0135	0.526	skasher	Unannotated AceView Transcript	Unassigned
TC1400000599.rn.1	18.69	18.15	-1.45	0.014	0.526	DUF1725.151	Unannotated AceView Transcript	Unassigned
TC1400000604.rn.1	17.18	16.59	-1.51	0.0126	0.526	voygu	Unannotated AceView Transcript	Unassigned
TC1400000605.rn.1	16.84	16.24	-1.51	0.0308	0.5742	sneyky	Unannotated AceView Transcript	Unassigned
TC1400000611.rn.1	11.82	11.09	-1.65	0.0021	0.526	RGD1562755	ENCODES a protein that exhibits nucleotide binding (inferred) AND structural constituent of ribosome (inferred) AND INVOLVED IN translation (inferred) AND FOUND IN ribosome (inferred) AND INTERACTS WITH copper(2+) sulfate (ortholog) AND hydralazine (ortholog) AND methotrexate (ortholog)	Coding
TC1400000614.rn.1	11.61	11.08	-1.45	0.0114	0.526	baku	Unannotated AceView Transcript	Unassigned
TC1400000650.rn.1	10.07	9.52	-1.46	0.0454	0.6215			Pseudogene
TC1400000652.rn.1	18.69	18.15	-1.45	0.014	0.526	DUF1725.502	Unannotated AceView Transcript	Unassigned
TC1400000655.rn.1	17.88	17.34	-1.45	0.0293	0.5682	smaka	Unannotated AceView Transcript	Unassigned
TC1400000667.rn.1	3.04	3.84	1.75	0.0081	0.526	NONMMUG032431	Non-coding transcript identified by NONCODE: Linc	NonCoding
TC1400000688.rn.1	3.61	4.11	1.42	0.0146	0.5303	NONMMUG032400	Non-coding transcript identified by NONCODE: Sense No Exonic	NonCoding
TC1400000689.rn.1	17.18	16.52	-1.57	0.0153	0.5303	peyku	Unannotated AceView Transcript	Unassigned
TC1400000690.rn.1	3.61	3.08	-1.44	0.0277	0.561	KnowTID_00005837	Non-coding transcript identified by Luo, et al., Non-coding transcript identified by NONCODE: Linc	NonCoding
TC1400000696.rn.1	16.41	15.79	-1.54	0.0289	0.567	fowu	Unannotated AceView Transcript	Unassigned
TC1400001175.rn.1	4.29	3.79	-1.41	0.0412	0.6063	KnowTID_00001125	Non-coding transcript identified by Luo, et al., Non-coding transcript identified by NONCODE: Linc	NonCoding
TC1300001573.rn.1	15.24	14.59	-1.57	0.0098	0.526	lorsey; sterkor	Unannotated AceView Transcript	Unassigned
TC1300001566.rn.1	18.55	18.04	-1.42	0.0243	0.5593	DUF1725.174	Unannotated AceView Transcript	Unassigned
TC1300000403.rn.1	15.16	14.44	-1.65	0.0059	0.526	klawkor	Unannotated AceView Transcript	Unassigned
TC1300000407.rn.1	4.01	4.57	1.48	0.0128	0.526	ENSMUSG00000089418	predicted gene, 22016	NonCoding
TC1300000412.rn.1	16.91	16.23	-1.61	0.0118	0.526	skawkor	Unannotated AceView Transcript	Unassigned
TC1300000413.rn.1	17.45	16.88	-1.49	0.0273	0.5593	skeekor	Unannotated AceView Transcript	Unassigned
TC1300000415.rn.1	17.45	16.88	-1.49	0.0273	0.5593	skoykor	Unannotated AceView Transcript	Unassigned
TC1300000429.rn.1	17	16.36	-1.56	0.0081	0.526	sawper	Unannotated AceView Transcript	Unassigned
TC1300000437.rn.1	16.34	15.39	-1.93	0.0032	0.526	sharky	Unannotated AceView Transcript	Unassigned
TC1300000440.rn.1	14.25	13.26	-1.98	0.0011	0.526			Pseudogene
TC1300000514.rn.1	14.61	13.87	-1.67	0.0064	0.526			Pseudogene
TC1300000398.rn.1	8.15	7.43	-1.65	0.0217	0.5572			Coding
TC1300000538.rn.1	8.3	7.66	-1.55	0.0037	0.526	KnowTID_00000313	Non-coding transcript identified by Luo, et al., Non-coding transcript identified by NONCODE: Linc	NonCoding
TC1300000577.rn.1	15.25	14.69	-1.48	0.0366	0.5895			Pseudogene
TC1300000583.rn.1	5.83	4.78	-2.08	0.0045	0.526	NONMMUG002178	Non-coding transcript identified by NONCODE: Sense No Exonic	NonCoding
TC1300000584.rn.1	7.26	6.73	-1.44	0.0457	0.6237	Mir1843b	microRNA mir-1843b [Source:RGD Symbol;Acc:9685080]	Precursor_microRNA
TC1300000601.rn.1	10.63	10.04	-1.51	0.0257	0.5593	rerkee	Unannotated AceView Transcript	Unassigned
TC1300000618.rn.1	4.3	4.86	1.48	0.0101	0.526	NONMMUG002227	Non-coding transcript identified by NONCODE: Linc	NonCoding
TC1300000662.rn.1	4.28	3.65	-1.56	0.0087	0.526	NONMMUG002302; KnowTID_00000332; KnowTID_00000333; MGI:1916726	Non-coding transcript identified by NONCODE: Linc; Non-coding transcript identified by Luo, et al., adult male testis cDNA, RIKEN full-length enriched library, clone:1700029M03 product:unclassifiable, full insert sequence.; Non-coding transcript identified by Luo, et al., Non-coding transcript identified by NONCODE: Linc, adult male testis cDNA, RIKEN full-length enriched library, clone:1700029M0…	NonCoding
TC1300000688.rn.1	11.74	11.09	-1.58	0.0076	0.526	ployla	Unannotated AceView Transcript	Unassigned
TC1300000707.rn.1	3.74	3.18	-1.47	0.0125	0.526	NONMMUG002372	Non-coding transcript identified by NONCODE: Antisense	NonCoding
TC1300000719.rn.1	17.45	16.88	-1.49	0.0273	0.5593	swafler	Unannotated AceView Transcript	Unassigned
TC1300000575.rn.1	3.72	4.21	1.41	0.0359	0.5873	Mir488	microRNA 488; microRNA mir-488	Precursor_microRNA
TC1300000383.rn.1	6.23	5.65	-1.5	0.0344	0.5794	Mir181b1	microRNA 181b-1; INVOLVED IN cellular response to inorganic substance (ortholog) AND negative regulation of gene expression (ortholog) AND regulation of isotype switching (ortholog) AND INTERACTS WITH all-trans-retinoic acid (ortholog) AND cadmium atom (ortholog)	Precursor_microRNA
TC1300000375.rn.1	16.72	16.22	-1.42	0.0336	0.5766	zerkor	Unannotated AceView Transcript	Unassigned
TC1300000277.rn.1	5.32	4.61	-1.64	0.0016	0.526	LOC102549335	uncharacterized LOC102549335	NonCoding
TC1300000042.rn.1	15.73	14.98	-1.68	0.005	0.526	bagley; skarkee	Unannotated AceView Transcript	Unassigned
TC1300000044.rn.1	17.46	16.91	-1.46	0.023	0.5582			NonCoding
TC1300000047.rn.1	16.57	15.9	-1.59	0.026	0.5593	mawver	Unannotated AceView Transcript	Unassigned
TC1300000048.rn.1	18.66	18.18	-1.4	0.0255	0.5593	DUF1725.164	Unannotated AceView Transcript	Unassigned
TC1300000095.rn.1	3.53	4.22	1.62	0.0032	0.526	LOC102553849	tyrosine-protein phosphatase non-receptor type substrate 1-like	Coding
TC1300000096.rn.1	17.27	16.66	-1.52	0.0174	0.5379	garbly	Unannotated AceView Transcript	Unassigned
TC1300000103.rn.1	16.72	16.22	-1.42	0.0336	0.5766	reyker	Unannotated AceView Transcript	Unassigned
TC1300000106.rn.1	18.39	17.85	-1.46	0.0136	0.526			NonCoding
TC1300000110.rn.1	16.85	16.21	-1.55	0.0066	0.526	vyker	Unannotated AceView Transcript	Unassigned
TC1300000111.rn.1	17.3	16.71	-1.51	0.026	0.5593	shabee; spyfoy	Unannotated AceView Transcript	Unassigned
TC1300000113.rn.1	17.57	17.06	-1.43	0.0247	0.5593	bawzor	Unannotated AceView Transcript	Unassigned
TC1300000114.rn.1	13.3	12.43	-1.83	0.013	0.526	fleesher	Unannotated AceView Transcript	Unassigned
TC1300000115.rn.1	5.15	4.64	-1.43	0.0114	0.526	slarker	Unannotated AceView Transcript	Unassigned
TC1300000123.rn.1	14.45	13.79	-1.59	0.0046	0.526	spuker	Unannotated AceView Transcript	Unassigned
TC1300000124.rn.1	18.04	17.5	-1.45	0.0151	0.5303	fovor	Unannotated AceView Transcript	Unassigned
TC1300000135.rn.1	3.84	3.3	-1.45	0.0067	0.526	KnowTID_00000146; KnowTID_00000147	Non-coding transcript identified by Luo, et al., Non-coding transcript identified by NONCODE: Linc	NonCoding
TC1300000169.rn.1	17.45	16.88	-1.49	0.0273	0.5593	goykey	Unannotated AceView Transcript	Unassigned
TC1300000170.rn.1	18.69	18.15	-1.45	0.014	0.526	DUF1725.108; DUF1725.171	Unannotated AceView Transcript	Unassigned
TC1300000175.rn.1	17.61	17.03	-1.49	0.0384	0.5993	kokey	Unannotated AceView Transcript	Unassigned
TC1300000212.rn.1	3.88	4.56	1.6	0.0037	0.526	NONMMUG001699	Non-coding transcript identified by NONCODE: Sense No Exonic	NonCoding
TC1300000219.rn.1	7.76	7.1	-1.58	0.0336	0.5766			Coding
TC1300000742.rn.1	6.53	6.02	-1.43	0.0257	0.5593			Pseudogene
TC1300000778.rn.1	6.89	5.83	-2.09	0.0003	0.526	LOC102554978	uncharacterized LOC102554978	NonCoding
TC1300000822.rn.1	7.54	5.39	-4.42	0.0092	0.526	Spta1	spectrin, alpha, erythrocytic 1; ENCODES a protein that exhibits protein heterodimerization activity (ortholog) AND INVOLVED IN actin cytoskeleton organization (ortholog) AND hemopoiesis (ortholog) AND lymphocyte homeostasis (ortholog) AND ASSOCIATED WITH Elliptocytosis 2 (ortholog) AND Elliptocytosis Hereditary (ortholog) AND Pyropoikilocytosis Hereditary (ortholog) AND FOUND IN cortical cytoske…	Coding
TC1300000827.rn.1	15.07	14.42	-1.57	0.024	0.5593	snoky; voybar	Unannotated AceView Transcript	Unassigned
TC1300001178.rn.1	13.54	12.75	-1.72	0.0156	0.5303	sterkee	Unannotated AceView Transcript	Unassigned
TC1300001181.rn.1	17.72	17.05	-1.6	0.0083	0.526	rawflee	Unannotated AceView Transcript	Unassigned
TC1300001186.rn.1	17.69	17.19	-1.41	0.0414	0.6063	swerkee	Unannotated AceView Transcript	Unassigned
TC1300001187.rn.1	16.29	15.73	-1.48	0.0152	0.5303	sweykee	Unannotated AceView Transcript	Unassigned
TC1300001197.rn.1	6.99	6.47	-1.44	0.0091	0.526	MGI:3646078; NONMMUG001490; KnowTID_00000513	PREDICTED: predicted gene 7160 (Gm7160), mRNA.; Non-coding transcript identified by NONCODE: Linc; Non-coding transcript identified by Luo, et al., Non-coding transcript identified by NONCODE: Linc	Multiple_Complex
TC1300001216.rn.1	16.51	15.87	-1.55	0.0112	0.526	dawee	Unannotated AceView Transcript	Unassigned
TC1300001228.rn.1	17.57	16.86	-1.64	0.0134	0.526	flana	Unannotated AceView Transcript	Unassigned
TC1300001236.rn.1	15.74	15.07	-1.58	0.0057	0.526	bygy; wuker	Unannotated AceView Transcript	Unassigned
TC1300001238.rn.1	15.74	15.07	-1.58	0.0057	0.526	worker	Unannotated AceView Transcript	Unassigned
TC1300001242.rn.1	13.33	12.59	-1.66	0.0187	0.5419	sloker	Unannotated AceView Transcript	Unassigned
TC1300001245.rn.1	17.3	16.63	-1.58	0.0183	0.5415	slorker	Unannotated AceView Transcript	Unassigned
TC1300001272.rn.1	6.63	5.86	-1.71	0.0008	0.526			Precursor_microRNA
TC1300001289.rn.1	7.23	6.69	-1.46	0.0141	0.527			Coding
TC1300001300.rn.1	4.75	4.08	-1.59	0.0171	0.5365	NONMMUG001631	Non-coding transcript identified by NONCODE: Sense No Exonic	NonCoding
TC1300001301.rn.1	10.39	9.66	-1.66	0.0438	0.6153	jarkey	Unannotated AceView Transcript	Unassigned
TC1300001347.rn.1	4.08	4.67	1.5	0.0102	0.526	tarkey	Unannotated AceView Transcript	Unassigned
TC1300001489.rn.1	4.39	3.53	-1.81	0.0138	0.526	ENSMUSG00000097229	predicted gene, 26598, Non-coding transcript identified by Luo, et al., Non-coding transcript identified by NONCODE: Linc	NonCoding
TC1300001518.rn.1	5.75	5.24	-1.43	0.0282	0.5645	Nek7	NIMA (never in mitosis gene a)-related kinase 7 (Nek7), mRNA. Chalmel, et. al. Testis-expressed Unannotated Transcripts (TUTs)	NonCoding
TC1300001547.rn.1	8.45	7.74	-1.63	0.0057	0.526	slukor	Unannotated AceView Transcript	Unassigned
TC1300001558.rn.1	4.77	6.25	2.79	0.0264	0.5593	ENSMUSG00000088096	predicted gene, 23672	Small_RNA
TC1300001562.rn.1	3.95	4.52	1.48	0.0205	0.5517	KnowTID_00000560	Non-coding transcript identified by Luo, et al., Non-coding transcript identified by NONCODE: Linc	NonCoding
TC1300001172.rn.1	6.16	5.6	-1.47	0.0042	0.526	LOC102556372	igE-binding protein-like	Coding
TC1300001568.rn.1	4.14	4.75	1.53	0.0483	0.6314	NONMMUG001975	Non-coding transcript identified by NONCODE: Linc	NonCoding
TC1300001170.rn.1	7.63	7	-1.54	0.0036	0.526	spawkee	Unannotated AceView Transcript	Unassigned
TC1300001162.rn.1	8.51	7.7	-1.76	0.0009	0.526	smeekee	Unannotated AceView Transcript	Unassigned
TC1300000848.rn.1	14.74	14.19	-1.46	0.0128	0.526	glorly	Unannotated AceView Transcript	Unassigned
TC1300000869.rn.1	6.01	5.28	-1.66	0.0004	0.526	NONMMUG002550	Non-coding transcript identified by NONCODE: Sense No Exonic	NonCoding
TC1300000870.rn.1	6.68	5.81	-1.82	0.0243	0.5593	NONMMUG002551	Non-coding transcript identified by NONCODE: Sense No Exonic	NonCoding
TC1300000903.rn.1	12.08	11.48	-1.51	0.0153	0.5303	seymaw	Unannotated AceView Transcript	Unassigned
TC1300001033.rn.1	5.68	5.1	-1.5	0.0004	0.526	LOC102556097	uncharacterized LOC102556097	NonCoding
TC1300001095.rn.1	16.34	15.63	-1.63	0.0053	0.526	flovar; jarblo; kylo	Unannotated AceView Transcript	Unassigned
TC1300001107.rn.1	18.66	18.18	-1.4	0.0255	0.5593	DUF1725.182	Unannotated AceView Transcript	Unassigned
TC1300001108.rn.1	4.43	3.71	-1.65	0.0295	0.5682	NONMMUG002904	Non-coding transcript identified by NONCODE: Linc, Non-coding transcript identified by Luo, et al.	NonCoding
TC1300001109.rn.1	6.17	5.52	-1.57	0.0079	0.526	LOC100359649	selenoprotein K pseudogene; selenoprotein K	Multiple_Complex
TC1300001110.rn.1	15.63	15.11	-1.44	0.013	0.526	DUF1725.454	Unannotated AceView Transcript	Unassigned
TC1300001112.rn.1	14.78	14.06	-1.64	0.0021	0.526	mover	Unannotated AceView Transcript	Unassigned
TC1300001114.rn.1	6.07	5.09	-1.96	0.0469	0.6289	KnowTID_00004308; KnowTID_00004694; NONMMUG035044	Non-coding transcript identified by Luo, et al., Non-coding transcript identified by NONCODE: Linc; Non-coding transcript identified by NONCODE: Antisense	NonCoding
TC1300001117.rn.1	17.18	16.68	-1.41	0.0193	0.5469	chaker	Unannotated AceView Transcript	Unassigned
TC1300001119.rn.1	3.53	4.36	1.77	0.038	0.5968	spawver	Unannotated AceView Transcript	Unassigned
TC1300001123.rn.1	18.36	17.86	-1.41	0.0427	0.6113	DUF1725.167	Unannotated AceView Transcript	Unassigned
TC1300001129.rn.1	4.89	4.23	-1.58	0.0231	0.5582	ENSMUSG00000077295	predicted gene, 24122	Small_RNA
TC1300001134.rn.1	17.85	17.24	-1.53	0.0069	0.526	glawker	Unannotated AceView Transcript	Unassigned
TC1300001139.rn.1	15.45	14.64	-1.75	0.0034	0.526	jyga	Unannotated AceView Transcript	Unassigned
TC1300001140.rn.1	12.82	12.16	-1.58	0.0172	0.5375	plerker	Unannotated AceView Transcript	Unassigned
TC1300001141.rn.1	16.97	16.23	-1.68	0.0112	0.526	skeyker	Unannotated AceView Transcript	Unassigned
TC1300001153.rn.1	10.28	9.72	-1.48	0.0432	0.6134	skykee	Unannotated AceView Transcript	Unassigned
TC1300001169.rn.1	16.4	15.74	-1.58	0.0403	0.6059	snukee	Unannotated AceView Transcript	Unassigned
TC1400001182.rn.1	7.08	7.62	1.45	0.0134	0.526	Efemp1	EGF-containing fibulin-like extracellular matrix protein 1; ENCODES a protein that exhibits epidermal growth factor receptor binding (ortholog) AND epidermal growth factor-activated receptor activity (ortholog) AND INVOLVED IN epidermal growth factor receptor signaling pathway (ortholog) AND negative regulation of chondrocyte differentiation (ortholog) AND peptidyl-tyrosine phosphorylation (ortho…	Coding
TC1400001195.rn.1	8.28	7.59	-1.61	0.0124	0.526	klukaw	Unannotated AceView Transcript	Unassigned
TC1400001201.rn.1	4.01	4.68	1.59	0.0128	0.526	LOC102548117	uncharacterized LOC102548117	NonCoding
TC1500000998.rn.1	4.81	5.32	1.43	0.0428	0.6113	ENSMUSG00000092668	predicted gene, 22401	Precursor_microRNA
TC1500001005.rn.1	5.29	4.56	-1.66	0.0006	0.526	NONMMUG013687	Non-coding transcript identified by NONCODE: Sense No Exonic	NonCoding
TC1500001008.rn.1	7.48	6.6	-1.84	0.0175	0.5389	NONMMUG013690	Non-coding transcript identified by NONCODE: Sense No Exonic	NonCoding
TC1500001010.rn.1	3.48	3.97	1.41	0.0039	0.526			Ribosomal
TC1500001052.rn.1	5.11	4.59	-1.43	0.0015	0.526	LOC102553330; XLOC_015563	uncharacterized LOC102553330; Chalmel, et. al. Testis-expressed Unannotated Transcripts (TUTs)	NonCoding
TC1500001055.rn.1	14.31	13.63	-1.61	0.017	0.5365	geyjer	Unannotated AceView Transcript	Unassigned
TC1500001131.rn.1	17.23	16.57	-1.57	0.0062	0.526	verter; wawjer	Unannotated AceView Transcript	Unassigned
TC1500001143.rn.1	17.38	16.81	-1.48	0.0263	0.5593	saza	Unannotated AceView Transcript	Unassigned
TC1500001168.rn.1	5.52	4.92	-1.51	0.0193	0.5469	flawjer	Unannotated AceView Transcript	Unassigned
TC1500000995.rn.1	6.71	5.82	-1.85	0.028	0.5626	klyjee	Unannotated AceView Transcript	Unassigned
TC1500001215.rn.1	16.32	15.62	-1.63	0.0072	0.526	porflaw; sparjer; worpar	Unannotated AceView Transcript	Unassigned
TC1500001236.rn.1	4.43	4.93	1.42	0.0034	0.526	bujy	Unannotated AceView Transcript	Unassigned
TC1500001249.rn.1	5.05	4.51	-1.46	0.0426	0.6113	ENSMUSG00000088873	predicted gene, 25864	Small_RNA
TC1500001258.rn.1	4.51	4.02	-1.4	0.0096	0.526	NONMMUG012341	Non-coding transcript identified by NONCODE: Sense No Exonic	NonCoding
TC1500001273.rn.1	4.08	4.74	1.58	0.0423	0.6099	NONMMUG012327	Non-coding transcript identified by NONCODE: Antisense	NonCoding
TC1500001315.rn.1	7.1	6.48	-1.53	0.0334	0.5766	DUF1725.117	Unannotated AceView Transcript	Unassigned
TC1500001337.rn.1	16.66	16.04	-1.54	0.0062	0.526			Pseudogene
TC1500001376.rn.1	5.27	4.58	-1.61	0.0459	0.6242	NONMMUG012206	Non-coding transcript identified by NONCODE: Sense No Exonic	NonCoding
TC1500001385.rn.1	4.42	4.96	1.45	0.0401	0.6056			Precursor_microRNA
TC1500001392.rn.1	16.19	15.53	-1.58	0.0028	0.526			Pseudogene
TC1500001217.rn.1	3.56	4.28	1.65	0.0346	0.5803	LOC681098	hypothetical protein LOC681098	Unassigned
TC1500000971.rn.1	16.85	16.24	-1.53	0.0251	0.5593	zerjee	Unannotated AceView Transcript	Unassigned
TC1500000964.rn.1	13.68	12.75	-1.91	0.0062	0.526	zujee	Unannotated AceView Transcript	Unassigned
TC1500000963.rn.1	18.62	18	-1.53	0.009	0.526	DUF1725.132	Unannotated AceView Transcript	Unassigned
TC1500000723.rn.1	5.85	6.35	1.41	0.0158	0.5303	pleyjar	Unannotated AceView Transcript	Unassigned
TC1500000752.rn.1	4.05	4.54	1.4	0.0099	0.526	ENSMUSG00000098248	N/A, novel transcript, antisense to Slc25a37	NonCoding
TC1500000765.rn.1	5.68	5.01	-1.59	0.018	0.5408	LOC102550955	uncharacterized LOC102550955	NonCoding
TC1500000797.rn.1	8.98	8.27	-1.64	0.0227	0.5576			NonCoding
TC1500000827.rn.1	17.45	16.88	-1.49	0.0273	0.5593	jazor; noyma	Unannotated AceView Transcript	Unassigned
TC1500000828.rn.1	17.57	17	-1.48	0.0193	0.5469	DUF1725.188	Unannotated AceView Transcript	Unassigned
TC1500000830.rn.1	17.44	16.83	-1.52	0.0283	0.5652	nershy	Unannotated AceView Transcript	Unassigned
TC1500000847.rn.1	4.74	4.15	-1.51	0.0135	0.526	Siah3	siah E3 ubiquitin protein ligase family member 3; ENCODES a protein that exhibits ligase activity (inferred) AND metal ion binding (inferred) AND INVOLVED IN multicellular organismal development (inferred) AND protein ubiquitination (inferred) AND ubiquitin-dependent protein catabolic process (inferred) AND FOUND IN nucleus (inferred) AND INTERACTS WITH valproic acid (ortholog)	Coding
TC1500000898.rn.1	16.72	16.22	-1.42	0.0336	0.5766	bajee	Unannotated AceView Transcript	Unassigned
TC1500000927.rn.1	17.43	16.81	-1.54	0.0185	0.5415	lojee	Unannotated AceView Transcript	Unassigned
TC1500000928.rn.1	17.54	16.99	-1.47	0.0294	0.5682	sawgor	Unannotated AceView Transcript	Unassigned
TC1500000944.rn.1	17.32	16.76	-1.47	0.0254	0.5593	perjee	Unannotated AceView Transcript	Unassigned
TC1500000945.rn.1	16.91	16.25	-1.58	0.0074	0.526	peyjee	Unannotated AceView Transcript	Unassigned
TC1500000946.rn.1	17.35	16.83	-1.43	0.0292	0.5679	porjee	Unannotated AceView Transcript	Unassigned
TC1500000949.rn.1	17.45	16.88	-1.49	0.0273	0.5593	rajee	Unannotated AceView Transcript	Unassigned
TC1500000955.rn.1	16.55	15.88	-1.58	0.0036	0.526	warblo	Unannotated AceView Transcript	Unassigned
TC1500000956.rn.1	12.99	12.4	-1.5	0.0113	0.526			Coding
TC1500000957.rn.1	18.69	18.15	-1.45	0.014	0.526	DUF1725.131	Unannotated AceView Transcript	Unassigned
TC1500000959.rn.1	16.18	15.42	-1.69	0.0113	0.526	royjee	Unannotated AceView Transcript	Unassigned
TC1500000961.rn.1	17.45	16.88	-1.49	0.0273	0.5593	soyjee	Unannotated AceView Transcript	Unassigned
TC1500000962.rn.1	17.45	16.88	-1.49	0.0273	0.5593	tujee	Unannotated AceView Transcript	Unassigned
TC1500001435.rn.1	16.58	16.01	-1.49	0.0362	0.5873	rawju; saju	Unannotated AceView Transcript	Unassigned
TC1500001444.rn.1	10.63	10.06	-1.48	0.0043	0.526			Precursor_microRNA
TC1500001484.rn.1	6.22	5.56	-1.57	0.0225	0.5572	flyju	Unannotated AceView Transcript	Unassigned
TC1500001524.rn.1	6.73	6.24	-1.41	0.0115	0.526	ENSMUSG00000087754	predicted gene, 23470	Small_RNA
TC1500002260.rn.1	4.41	3.91	-1.41	0.0065	0.526	blojee; LOC100361028	Unannotated AceView Transcript; Spi-C transcription factor (Spi-1/PU.1 related)-like	Pseudogene
TC1500002324.rn.1	17.5	16.94	-1.48	0.0194	0.5469	popey	Unannotated AceView Transcript	Unassigned
TC1500002360.rn.1	10.62	9.72	-1.87	0.0192	0.5469	nyjer	Unannotated AceView Transcript	Unassigned
TC1500002368.rn.1	5.33	4.83	-1.42	0.0211	0.5534	slerja	Unannotated AceView Transcript; Chalmel, et. al. AceView Annotation slerja.aSep08	Coding
TC1500002428.rn.1	16.88	16.35	-1.44	0.0125	0.526	smarkee	Unannotated AceView Transcript	Unassigned
TC1500002453.rn.1	17.57	17.01	-1.48	0.0308	0.5742	bajy	Unannotated AceView Transcript	Unassigned
TC1600000001.rn.1	16.39	15.75	-1.57	0.0245	0.5593	slybey	Unannotated AceView Transcript	Unassigned
TC1600000021.rn.1	4.79	5.3	1.43	0.0167	0.5355	Mir3075	microRNA 3075	Precursor_microRNA
TC1600000023.rn.1	3.83	4.36	1.44	0.009	0.526	mogar	Unannotated AceView Transcript	Unassigned
TC1600000087.rn.1	4.79	5.28	1.41	0.0426	0.6112	Tmem110	transmembrane protein 110 (Tmem110), mRNA. Chalmel, et. al. Testis-expressed Unannotated Transcripts (TUTs)	NonCoding
TC1600000102.rn.1	4.78	5.27	1.4	0.0406	0.6063	pargar	Unannotated AceView Transcript	Unassigned
TC1600000174.rn.1	18.69	18.15	-1.45	0.014	0.526	DUF1725.181; DUF1725.216; DUF1725.253; DUF1725.517	Unannotated AceView Transcript	Unassigned
TC1600000177.rn.1	18.49	17.95	-1.45	0.0197	0.5481	DUF1725.104	Unannotated AceView Transcript	Unassigned
TC1600000193.rn.1	17.49	16.9	-1.5	0.017	0.5365	gleeby	Unannotated AceView Transcript	Unassigned
TC1600000325.rn.1	3.52	6.01	5.59	0.0049	0.526	uc029wtq.1	non-coding RNA, oocyte_clustered_small_RNA13139, complete sequence.	NonCoding
TC1600000329.rn.1	15.54	14.76	-1.73	0.0049	0.526	snoygee	Unannotated AceView Transcript	Unassigned
TC1600000357.rn.1	6.08	5.58	-1.41	0.0179	0.5408	NONMMUG040750	Non-coding transcript identified by NONCODE: Sense No Exonic	NonCoding
TC1600000359.rn.1	15.28	14.7	-1.49	0.0333	0.5766	weykaw	Unannotated AceView Transcript	Unassigned
TC1600000375.rn.1	15.94	15.36	-1.49	0.0271	0.5593	moger	Unannotated AceView Transcript	Unassigned
TC1600000376.rn.1	17.29	16.65	-1.56	0.0097	0.526	meeger	Unannotated AceView Transcript	Unassigned
TC1600000377.rn.1	17.18	16.59	-1.51	0.0188	0.5421	merger	Unannotated AceView Transcript	Unassigned
TC1500002244.rn.1	15.01	14.39	-1.54	0.0074	0.526	zoyjee	Unannotated AceView Transcript	Unassigned
TC1500000705.rn.1	4.45	4.98	1.44	0.0214	0.5561	LOC102549028	uncharacterized LOC102549028	NonCoding
TC1500002238.rn.1	16.24	15.61	-1.54	0.0089	0.526	DUF1725.342	Unannotated AceView Transcript	Unassigned
TC1500002197.rn.1	16.6	15.87	-1.66	0.0109	0.526	Exo_endo_phos.16	Unannotated AceView Transcript	Unassigned
TC1500001525.rn.1	5.36	4.83	-1.44	0.0283	0.5652	KnowTID_00002470; KnowTID_00002471	Non-coding transcript identified by Luo, et al., Non-coding transcript identified by NONCODE: Linc	NonCoding
TC1500001563.rn.1	4.31	4.87	1.47	0.0287	0.5659	Rnase1l1	ribonuclease, RNase A family, 1-like 1 (pancreatic); ENCODES a protein that exhibits nucleic acid binding (inferred) AND pancreatic ribonuclease activity (inferred) AND INVOLVED IN RNA phosphodiester bond hydrolysis endonucleolytic (inferred) AND FOUND IN extracellular region (inferred) AND INTERACTS WITH ammonium chloride AND acetylsalicylic acid (ortholog) AND medroxyprogesterone acetate (ortho…	Coding
TC1500001657.rn.1	11.03	10.11	-1.9	0.0141	0.5274	moyjo	Unannotated AceView Transcript	Unassigned
TC1500001709.rn.1	7.99	7.39	-1.52	0.0046	0.526	LOC102552219; wawja	uncharacterized LOC102552219; Unannotated AceView Transcript	NonCoding
TC1500001734.rn.1	6.45	7.05	1.51	0.0132	0.526	Mcpt1l1	mast cell protease 1-like 1; mast cell protease 1-like 1 (Mcpt1l1), mRNA; ENCODES a protein that exhibits serine-type endopeptidase activity (inferred) AND INVOLVED IN proteolysis (inferred) AND INTERACTS WITH benzo[a]pyrene (ortholog) AND paraquat (ortholog)	Coding
TC1500001861.rn.1	12.28	11.53	-1.69	0.0194	0.5469			Pseudogene
TC1500001865.rn.1	16.04	15.44	-1.52	0.0127	0.526	DUF1725.123	Unannotated AceView Transcript	Unassigned
TC1500001876.rn.1	5.88	5.38	-1.41	0.0067	0.526	bluja; LOC100911616	Unannotated AceView Transcript; uncharacterized LOC100911616	Multiple_Complex
TC1500001972.rn.1	17.69	17.05	-1.56	0.0203	0.5513	smergy	Unannotated AceView Transcript	Unassigned
TC1500001988.rn.1	14.82	14.1	-1.64	0.0013	0.526	DUF1725.124	Unannotated AceView Transcript	Unassigned
TC1500002023.rn.1	4.36	3.84	-1.44	0.0202	0.5513	ENSMUSG00000098064	predicted gene 9192, Glyceraldehyde-3-phosphate dehydrogenase (Gapdh) pseudogene	Pseudogene
TC1500002029.rn.1	16.78	16.11	-1.59	0.0115	0.526	torjaw	Unannotated AceView Transcript	Unassigned
TC1500002076.rn.1	4.53	5.11	1.49	0.0348	0.5813	LOC102548460	uncharacterized LOC102548460	NonCoding
TC1500002121.rn.1	17.16	16.42	-1.66	0.0279	0.5626	zeechar	Unannotated AceView Transcript	Unassigned
TC1500002137.rn.1	5.44	4.92	-1.42	0.0455	0.6218	NONMMUG013534	Non-coding transcript identified by NONCODE: Antisense,, clone IMAGE:1263126, mRNA.; Non-coding transcript identified by NONCODE: Antisense	NonCoding
TC1500002140.rn.1	8.37	9.15	1.72	0.0168	0.5355	Rgcc	regulator of cell cycle; ENCODES a protein that exhibits protein kinase binding AND protein kinase activator activity (ortholog) AND R-SMAD binding (ortholog) AND INVOLVED IN positive regulation of DNA biosynthetic process AND cellular response to hypoxia (ortholog) AND complement activation (ortholog) AND FOUND IN cytoplasm AND centrosome (ortholog) AND nucleus (ortholog) AND INTERACTS WITH carb…	Coding
TC1500002161.rn.1	5.88	5.33	-1.46	0.0445	0.6189	KnowTID_00002536	Non-coding transcript identified by Luo, et al., Non-coding transcript identified by NONCODE: Linc	NonCoding
TC1500002167.rn.1	13.73	12.93	-1.74	0.0148	0.5303	jojee	Unannotated AceView Transcript	Unassigned
TC1500002188.rn.1	5.24	5.74	1.41	0.0212	0.5542	Pcdh20	protocadherin 20; ENCODES a protein that exhibits poly(A) RNA binding (ortholog) AND INVOLVED IN homophilic cell adhesion (inferred) AND FOUND IN integral component of membrane (inferred) AND plasma membrane (inferred) AND INTERACTS WITH 17beta-estradiol (ortholog) AND 8-bromo-3' 5'-cyclic AMP (ortholog) AND aflatoxin B1 (ortholog)	Coding
TC1500002191.rn.1	16.92	16.34	-1.5	0.0064	0.526	feefly	Unannotated AceView Transcript	Unassigned
TC1500002192.rn.1	17.42	16.87	-1.47	0.0168	0.5365	rarjee	Unannotated AceView Transcript	Unassigned
TC1500002237.rn.1	11.8	11.1	-1.62	0.0173	0.5379			Coding
TC1500000656.rn.1	6.6	6.02	-1.5	0.02	0.5499	ENSMUSG00000098365	N/A	Precursor_microRNA
TC1500000613.rn.1	4.57	3.97	-1.51	0.0382	0.5983	NONMMUG013123	Non-coding transcript identified by NONCODE: Linc, Non-coding transcript identified by Luo, et al.	NonCoding
TC1500000592.rn.1	16.87	16.28	-1.5	0.0088	0.526	RVT_1.2	Unannotated AceView Transcript	Unassigned
TC1400001830.rn.1	13.9	13.37	-1.44	0.0415	0.6066			Pseudogene
TC1400001831.rn.1	8	7.42	-1.5	0.0471	0.6289	Transposase_22.2	Unannotated AceView Transcript	Unassigned
TC1400001853.rn.1	6.91	6.3	-1.52	0.0209	0.553	NONMMUG032514	Non-coding transcript identified by NONCODE: Sense No Exonic	NonCoding
TC1400001859.rn.1	17.68	16.93	-1.68	0.0022	0.526	snoyky	Unannotated AceView Transcript	Unassigned
TC1400001861.rn.1	11.81	11.3	-1.42	0.0474	0.6299	spawky	Unannotated AceView Transcript	Unassigned
TC1400001863.rn.1	17.01	16.42	-1.5	0.0038	0.526	DUF1725.152	Unannotated AceView Transcript	Unassigned
TC1400001864.rn.1	17.69	17.19	-1.41	0.0414	0.6063	serwa	Unannotated AceView Transcript	Unassigned
TC1400001881.rn.1	6.54	5.57	-1.97	0.0012	0.526	doku	Unannotated AceView Transcript	Unassigned
TC1400001906.rn.1	10.84	10.26	-1.5	0.0305	0.5739	smarka	Unannotated AceView Transcript	Unassigned
TC1400001919.rn.1	16.1	15.44	-1.58	0.0363	0.5873	blorloy	Unannotated AceView Transcript	Unassigned
TC1400001920.rn.1	16.71	16	-1.63	0.0044	0.526	DUF1725.508	Unannotated AceView Transcript	Unassigned
TC1400001943.rn.1	8.51	7.95	-1.47	0.0002	0.526	LOC498384	similar to aldehyde dehydrogenase family 9, subfamily A1	Unassigned
TC1400001945.rn.1	3.34	3.84	1.42	0.01	0.526	KnowTID_00005567	Non-coding transcript identified by Luo, et al., Non-coding transcript identified by NONCODE: Linc	NonCoding
TC1400001957.rn.1	3.92	4.99	2.1	0.0005	0.526	NONMMUG041439; KnowTID_00007116	Non-coding transcript identified by NONCODE: Linc; Non-coding transcript identified by Luo, et al., Non-coding transcript identified by NONCODE: Linc	NonCoding
TC1400001965.rn.1	15.88	15.11	-1.7	0.0025	0.526			NonCoding
TC1400001970.rn.1	15.23	14.58	-1.57	0.0157	0.5303	shawku	Unannotated AceView Transcript	Unassigned
TC1400001995.rn.1	15.66	14.99	-1.59	0.004	0.526	chukor	Unannotated AceView Transcript	Unassigned
TC1400002000.rn.1	5.42	4.87	-1.46	0.0156	0.5303	LOC679766	ENCODES a protein that exhibits methylated histone binding (inferred) AND INTERACTS WITH all-trans-retinoic acid (ortholog)	Coding
TC1400002003.rn.1	18.72	18.23	-1.4	0.0217	0.5572	DUF1725.153	Unannotated AceView Transcript	Unassigned
TC1400002007.rn.1	3.83	4.51	1.6	0.0181	0.5415	skarku	Unannotated AceView Transcript	Unassigned
TC1400002084.rn.1	4.15	4.65	1.41	0.016	0.5313	kawko	Unannotated AceView Transcript	Unassigned
TC1400001829.rn.1	17.2	16.59	-1.52	0.0251	0.5593	fagy; joror; neegloy	Unannotated AceView Transcript	Unassigned
TC1400002085.rn.1	8.6	7.84	-1.69	0.0035	0.526	Transposase_22.3	Unannotated AceView Transcript	Unassigned
TC1400001823.rn.1	5.57	6.14	1.48	0.0268	0.5593	shorky	Unannotated AceView Transcript	Unassigned
TC1400001720.rn.1	17.56	17.06	-1.41	0.0414	0.6063	shawblo	Unannotated AceView Transcript	Unassigned
TC1400001208.rn.1	16.56	15.81	-1.69	0.0149	0.5303	warbar	Unannotated AceView Transcript	Unassigned
TC1400001213.rn.1	3.14	3.65	1.42	0.0068	0.526	RGD1562423	similar to DNA segment, Chr 5, ERATO Doi 577, expressed; similar to DNA segment Chr 5 ERATO Doi 577 expressed	Coding
TC1400001216.rn.1	18.09	17.53	-1.48	0.0119	0.526	snajey	Unannotated AceView Transcript	Unassigned
TC1400001218.rn.1	10.32	9.72	-1.52	0.0415	0.6063	terflor	Unannotated AceView Transcript	Unassigned
TC1400001288.rn.1	17.46	16.69	-1.71	0.0041	0.526			Pseudogene
TC1400001313.rn.1	4.84	4.25	-1.5	0.0102	0.526	LOC102548800	zinc finger protein 14-like	Coding
TC1400001316.rn.1	4.12	4.79	1.59	0.014	0.526	LOC102555159	uncharacterized LOC102555159	NonCoding
TC1400001369.rn.1	15.74	15.07	-1.58	0.0057	0.526	plawjor	Unannotated AceView Transcript	Unassigned
TC1400001376.rn.1	4.87	4.02	-1.8	0.0027	0.526	NONMMUG033107	Non-coding transcript identified by NONCODE: Linc, Non-coding transcript identified by Luo, et al.	NonCoding
TC1400001417.rn.1	4.65	4.08	-1.48	0.0219	0.5572	styjor	Unannotated AceView Transcript	Unassigned
TC1400001440.rn.1	4.68	4.14	-1.45	0.0462	0.6252	KnowTID_00005635	Non-coding transcript identified by Luo, et al., Non-coding transcript identified by NONCODE: Linc	NonCoding
TC1400001452.rn.1	6.62	6.09	-1.44	0.0088	0.526	NONMMUG033029	Non-coding transcript identified by NONCODE: Linc	NonCoding
TC1400001523.rn.1	5.58	4.93	-1.57	0.0011	0.526	KnowTID_00005628	Non-coding transcript identified by Luo, et al., Non-coding transcript identified by NONCODE: Linc	NonCoding
TC1400001559.rn.1	3.64	4.35	1.63	0.0066	0.526	KnowTID_00005623	Non-coding transcript identified by Luo, et al., Non-coding transcript identified by NONCODE: Linc	NonCoding
TC1400001582.rn.1	4.76	4.14	-1.53	0.0094	0.526	LOC102548250	uncharacterized LOC102548250	NonCoding
TC1400001609.rn.1	16.51	15.97	-1.45	0.0331	0.5766	DUF1725.146; sheykla	Unannotated AceView Transcript	Unassigned
TC1400001629.rn.1	8.56	8.05	-1.43	0.0031	0.526			Precursor_microRNA
TC1400001661.rn.1	3.76	4.28	1.43	0.0026	0.526	tyjey	Unannotated AceView Transcript	Unassigned
TC1400001666.rn.1	4.25	4.83	1.5	0.0344	0.579	Gm19583	predicted gene, 19583 (Gm19583), long non-coding RNA.	NonCoding
TC1400001708.rn.1	5.03	5.56	1.45	0.038	0.5968	KnowTID_00005609	Non-coding transcript identified by Luo, et al., Non-coding transcript identified by NONCODE: Linc, adult male testis cDNA, RIKEN full-length enriched library, clone:4933408A14 product:unclassifiable, full insert sequence.	NonCoding
TC1400001718.rn.1	16.88	16.31	-1.49	0.0224	0.5572	spaver	Unannotated AceView Transcript	Unassigned
TC1400001729.rn.1	17.45	16.9	-1.46	0.0241	0.5593	shuker	Unannotated AceView Transcript	Unassigned
TC1600000427.rn.1	16.72	16.22	-1.42	0.0336	0.5766	chorger	Unannotated AceView Transcript	Unassigned
TC1400002185.rn.1	4.07	4.7	1.55	0.0405	0.6063	jakar	Unannotated AceView Transcript	Unassigned
TC1400002220.rn.1	17.63	16.95	-1.6	0.0249	0.5593	ferfo	Unannotated AceView Transcript	Unassigned
TC1500000119.rn.1	3.36	3.98	1.54	0.0157	0.5303	peeja	Unannotated AceView Transcript	Unassigned
TC1500000121.rn.1	18.14	17.65	-1.41	0.019	0.5438	DUF1725.119	Unannotated AceView Transcript	Unassigned
TC1500000139.rn.1	3.74	4.28	1.46	0.0267	0.5593	LOC102551779	uncharacterized LOC102551779	NonCoding
TC1500000143.rn.1	17.29	16.72	-1.49	0.0262	0.5593	nabar	Unannotated AceView Transcript	Unassigned
TC1500000150.rn.1	3.72	4.23	1.43	0.0276	0.5601	sparjy	Unannotated AceView Transcript	Unassigned
TC1500000171.rn.1	6.82	7.67	1.8	0.0435	0.615	Fam107a	family with sequence similarity 107, member A; INVOLVED IN regulation of cell growth (ortholog) AND FOUND IN neuron projection AND nucleus (ortholog) AND INTERACTS WITH chloroprene AND nevirapine AND (S)-nicotine (ortholog)	Coding
TC1500000186.rn.1	16.2	15.65	-1.46	0.0175	0.5389	fyblor	Unannotated AceView Transcript	Unassigned
TC1500000188.rn.1	15.04	14.37	-1.59	0.0369	0.591			NonCoding
TC1500000189.rn.1	16.72	16.22	-1.42	0.0336	0.5766	neyju	Unannotated AceView Transcript	Unassigned
TC1500000211.rn.1	14.9	14.2	-1.62	0.0108	0.526			Pseudogene
TC1500000219.rn.1	3.8	4.3	1.41	0.0179	0.5408	ENSMUSG00000095784; MGI:5434149; ENSMUSG00000094838; MGI:5434183; ENSMUSG00000094100	predicted gene, 20793; predicted gene, 20828, predicted gene, 20822; predicted gene, 20827	Coding
TC1500000227.rn.1	4.49	3.52	-1.96	0.0017	0.526			Coding
TC1500000230.rn.1	6.12	6.77	1.57	0.0027	0.526	Cdkn3	cyclin-dependent kinase inhibitor 3; ENCODES a protein that exhibits protein serine/threonine phosphatase activity (ortholog) AND protein tyrosine phosphatase activity (ortholog) AND INVOLVED IN cell cycle arrest (ortholog) AND peptidyl-tyrosine dephosphorylation (ortholog) AND FOUND IN cytoplasm (ortholog) AND perinuclear region of cytoplasm (ortholog) AND INTERACTS WITH (S)-colchicine AND 17alp…	Coding
TC1500000281.rn.1	4.47	5.08	1.52	0.0334	0.5766	NONMMUG012893	Non-coding transcript identified by NONCODE: Antisense	NonCoding
TC1500000330.rn.1	16.49	15.91	-1.5	0.0136	0.526			Precursor_microRNA
TC1500000341.rn.1	4.85	5.59	1.67	0.0208	0.5522			Coding
TC1500000345.rn.1	3.82	4.51	1.61	0.007	0.526			Coding
TC1500000452.rn.1	3.43	4.03	1.51	0.0092	0.526	LOC102547139	uncharacterized LOC102547139	NonCoding
TC1500000527.rn.1	5.4	4.9	-1.41	0.0266	0.5593	RGD1565713	similar to ribosomal protein L21 [Source:RGD Symbol;Acc:1565713]	Coding
TC1500000536.rn.1	3.97	4.58	1.52	0.0286	0.5659	Mcpt2	mast cell protease 2; INTERACTS WITH benzo[a]pyrene (ortholog) AND paraquat (ortholog)	Coding
TC1500000562.rn.1	5.1	4.61	-1.4	0.0073	0.526	smerjo	Unannotated AceView Transcript	Unassigned
TC1500000114.rn.1	18.66	18.18	-1.4	0.0255	0.5593	DUF1725.118	Unannotated AceView Transcript	Unassigned
TC1400002217.rn.1	7.78	8.89	2.15	0.0116	0.526	Igfbp3	insulin-like growth factor binding protein 3; insulin-like growth factor binding protein 3 (Igfbp3), mRNA	Coding
TC1500000107.rn.1	10.56	9.9	-1.58	0.0416	0.6066			Pseudogene
TC1500000074.rn.1	4.11	4.65	1.45	0.0447	0.6189	ENSMUSG00000064956; ENSMUSG00000077393	predicted gene, 24918; predicted gene, 24338	Small_RNA
TC1400002221.rn.1	17.54	16.99	-1.47	0.0315	0.575	chatar; stormaw	Unannotated AceView Transcript	Unassigned
TC1400002224.rn.1	3.55	4.11	1.48	0.0198	0.5482	ENSMUSG00000082459	predicted gene 11988, Non-coding transcript identified by NONCODE: Linc, novel pseudogene	Multiple_Complex
TC1400002236.rn.1	6.03	6.78	1.68	0.0255	0.5593	LOC102552177	uncharacterized LOC102552177	NonCoding
TC1400002269.rn.1	17.45	16.75	-1.62	0.0014	0.526	skorkaw	Unannotated AceView Transcript	Unassigned
TC1400002271.rn.1	12.57	11.98	-1.51	0.0205	0.5517	blorkar	Unannotated AceView Transcript	Unassigned
TC1400002274.rn.1	12.62	11.73	-1.85	0.0007	0.526			Pseudogene
TC1400002289.rn.1	3.7	4.3	1.52	0.0041	0.526	LOC102549938	uncharacterized LOC102549938	NonCoding
TC1400002310.rn.1	16.58	16.01	-1.49	0.0362	0.5873	smeykar	Unannotated AceView Transcript	Unassigned
TC1400002316.rn.1	4.41	3.77	-1.56	0.0396	0.6027	ENSMUSG00000084442	predicted gene, 26253	Small_RNA
TC1400002339.rn.1	4.52	3.96	-1.48	0.0247	0.5593	LOC102549500	uncharacterized LOC102549500	Coding
TC1400002380.rn.1	11.47	10.89	-1.5	0.0425	0.6109			Pseudogene
TC1400002390.rn.1	17.68	17.17	-1.42	0.0209	0.5532			Precursor_microRNA
TC1400002411.rn.1	17.69	17.19	-1.41	0.0414	0.6063	chorkaw	Unannotated AceView Transcript	Unassigned
TC1400002412.rn.1	17.49	16.89	-1.52	0.0186	0.5418	rawsher; shukaw	Unannotated AceView Transcript	Unassigned
TC1400002419.rn.1	5.89	4.99	-1.86	0.0127	0.526	NONMMUG005591	Non-coding transcript identified by NONCODE: Sense No Exonic	NonCoding
TC1400002427.rn.1	4.79	5.42	1.55	0.0273	0.5593	LOC102551344	uncharacterized LOC102551344	NonCoding
TC1400002442.rn.1	7.19	6.56	-1.55	0.023	0.5582	plerkaw	Unannotated AceView Transcript	Unassigned
TC1500000001.rn.1	16.72	16.22	-1.42	0.0336	0.5766	snoyja	Unannotated AceView Transcript	Unassigned
TC1500000041.rn.1	6.04	5.37	-1.6	0.042	0.6087	NONMMUG012324	Non-coding transcript identified by NONCODE: Sense No Exonic	NonCoding
TC1500000049.rn.1	5.31	4.81	-1.42	0.042	0.6087	ryjy	Unannotated AceView Transcript	Unassigned
TC1500000057.rn.1	5.51	4.74	-1.71	0.0269	0.5593	NONMMUG012305	Non-coding transcript identified by NONCODE: Sense No Exonic	NonCoding
TC1500000082.rn.1	4.88	4.37	-1.42	0.0071	0.526	sheyjy	Unannotated AceView Transcript	Unassigned
TC0700003036.rn.1	4.43	5.09	1.58	0.01	0.526	KnowTID_00002926	Non-coding transcript identified by Luo, et al., Non-coding transcript identified by NONCODE: Linc	NonCoding
TC0700003019.rn.1	8.63	7.6	-2.04	0.0129	0.526	NONMMUG014364	Non-coding transcript identified by NONCODE: Sense No Exonic	NonCoding
TC0700002971.rn.1	6.24	5.61	-1.54	0.0259	0.5593	weesee	Unannotated AceView Transcript	Unassigned
TC0200002498.rn.1	15.55	14.88	-1.59	0.0215	0.5572	soyblaw	Unannotated AceView Transcript	Unassigned
TC0200002502.rn.1	5.21	4.5	-1.63	0.0056	0.526	ENSMUSG00000096675	predicted gene, 24519	Small_RNA
TC0200002504.rn.1	17.07	16.39	-1.6	0.0101	0.526	joykey	Unannotated AceView Transcript	Unassigned
TC0200002516.rn.1	15.12	14.44	-1.6	0.0071	0.526	chotar	Unannotated AceView Transcript	Unassigned
TC0200002517.rn.1	11.69	11.14	-1.47	0.0331	0.5766	poysher	Unannotated AceView Transcript	Unassigned
TC0200002518.rn.1	15.25	14.54	-1.63	0.0016	0.526	fovo	Unannotated AceView Transcript	Unassigned
TC0200002534.rn.1	16.23	15.53	-1.63	0.0145	0.5303	DUF1725.218	Unannotated AceView Transcript	Unassigned
TC0200002539.rn.1	3.69	4.33	1.56	0.0154	0.5303	LOC102552429; ploshaw	uncharacterized LOC102552429; Unannotated AceView Transcript	NonCoding
TC0200002545.rn.1	7.61	8.52	1.88	0.0021	0.526	LOC685771	hypothetical protein LOC685771	Pseudogene
TC0200002481.rn.1	7.56	6.62	-1.92	0.009	0.526	borsher	Unannotated AceView Transcript	Unassigned
TC0200002549.rn.1	3.22	3.97	1.68	0.0128	0.526	LOC102554178	uncharacterized LOC102554178	NonCoding
TC0200002558.rn.1	16.68	15.92	-1.69	0.0076	0.526	bloysher; skoygu; tuso	Unannotated AceView Transcript	Unassigned
TC0200002561.rn.1	17.57	16.97	-1.51	0.0223	0.5572	klarsher	Unannotated AceView Transcript	Unassigned
TC0200002574.rn.1	17.79	17.01	-1.72	0.007	0.526	styger	Unannotated AceView Transcript	Unassigned
TC0200002600.rn.1	10.81	10.16	-1.58	0.0159	0.5312			Coding
TC0200002610.rn.1	4.43	3.69	-1.67	0.035	0.5827	KnowTID_00002165	Non-coding transcript identified by Luo, et al., Non-coding transcript identified by NONCODE: Linc	NonCoding
TC0200002640.rn.1	15.98	15.3	-1.6	0.0088	0.526	sershey	Unannotated AceView Transcript	Unassigned
TC0200002662.rn.1	4.62	5.21	1.51	0.0078	0.526	NONMMUG011699	Non-coding transcript identified by NONCODE: Linc, Non-coding transcript identified by Luo, et al.	NonCoding
TC0200002679.rn.1	14.68	14.02	-1.58	0.026	0.5593			Pseudogene
TC0200002701.rn.1	3.31	3.83	1.44	0.0044	0.526	LOC102546545	uncharacterized LOC102546545	NonCoding
TC0200002557.rn.1	17.84	17.34	-1.41	0.0315	0.575	blorsher	Unannotated AceView Transcript	Unassigned
TC0200002479.rn.1	17.69	17.19	-1.41	0.0414	0.6063	swoyshee	Unannotated AceView Transcript	Unassigned
TC0200002478.rn.1	15.87	15.22	-1.57	0.0054	0.526	sweyshee	Unannotated AceView Transcript	Unassigned
TC0200002477.rn.1	16.43	15.67	-1.7	0.0177	0.5393			NonCoding
TC0200002155.rn.1	5	4.49	-1.42	0.0177	0.5393	NONMMUG027878	Non-coding transcript identified by NONCODE: Linc	NonCoding
TC0200002196.rn.1	3.61	4.13	1.44	0.0345	0.5795	NONMMUG027918	Non-coding transcript identified by NONCODE: Antisense	NonCoding
TC0200002223.rn.1	17.24	16.57	-1.59	0.0045	0.526	slybar	Unannotated AceView Transcript	Unassigned
TC0200002229.rn.1	17.39	16.84	-1.47	0.0303	0.5736	terbloy	Unannotated AceView Transcript	Unassigned
TC0200002248.rn.1	17.45	16.88	-1.49	0.0273	0.5593	blybloy	Unannotated AceView Transcript	Unassigned
TC0200002308.rn.1	18.69	18.15	-1.45	0.014	0.526	DUF1725.241; DUF1725.278	Unannotated AceView Transcript	Unassigned
TC0200002310.rn.1	3.69	4.33	1.55	0.0461	0.6252	ENSMUSG00000099169	mmu-let-7j, microRNA let-7j (Mirlet7j), microRNA.	Precursor_microRNA
TC0200002326.rn.1	4.89	4.3	-1.51	0.0109	0.526	lerfla	Unannotated AceView Transcript	Unassigned
TC0200002328.rn.1	3.97	4.92	1.94	0.0002	0.526	ENSMUSG00000087795	predicted gene, 25965	Small_RNA
TC0200002330.rn.1	10.22	9.33	-1.85	0.0008	0.526	mufla	Unannotated AceView Transcript	Unassigned
TC0200002340.rn.1	3.68	4.2	1.44	0.0089	0.526	KnowTID_00004893	Non-coding transcript identified by Luo, et al., Non-coding transcript identified by NONCODE: Linc	NonCoding
TC0200002343.rn.1	4.06	4.65	1.51	0.0258	0.5593	KnowTID_00004894	Non-coding transcript identified by Luo, et al., Non-coding transcript identified by NONCODE: Linc	NonCoding
TC0200002346.rn.1	7.25	6.4	-1.81	0.0234	0.5582	noyfla	Unannotated AceView Transcript	Unassigned
TC0200002347.rn.1	8.84	9.56	1.65	0.0153	0.5303	skoyshee	Unannotated AceView Transcript	Unassigned
TC0200002393.rn.1	17.45	16.88	-1.49	0.0273	0.5593	forfly	Unannotated AceView Transcript	Unassigned
TC0200002396.rn.1	17.39	16.88	-1.43	0.0132	0.526	smerfoy	Unannotated AceView Transcript	Unassigned
TC0200002449.rn.1	16.88	16.23	-1.57	0.0111	0.526	veebloy	Unannotated AceView Transcript	Unassigned
TC0200002450.rn.1	16.65	15.92	-1.65	0.0045	0.526	zybo	Unannotated AceView Transcript	Unassigned
TC0200002460.rn.1	5.59	6.1	1.42	0.025	0.5593	Depdc1	DEP domain containing 1; Protein Depdc1; RCG28484, isoform CRA_a; INVOLVED IN negative regulation of transcription DNA-dependent (ortholog) AND FOUND IN nucleus (ortholog) AND transcriptional repressor complex (ortholog) AND INTERACTS WITH 17alpha-ethynylestradiol AND 17beta-estradiol (ortholog) AND 2 3 7 8-tetrachlorodibenzodioxine (ortholog); Uncharacterized protein [Source:UniProtKB/TrEMBL;Acc…	Coding
TC0200002470.rn.1	17.44	16.89	-1.47	0.0304	0.5736	gawfly	Unannotated AceView Transcript	Unassigned
TC0200002474.rn.1	17.57	16.97	-1.51	0.0223	0.5572	sergor	Unannotated AceView Transcript	Unassigned
TC0200002706.rn.1	6.5	5.8	-1.62	0.0364	0.5886	LOC102546807	uncharacterized LOC102546807	NonCoding
TC0200002711.rn.1	7.02	6.34	-1.61	0.005	0.526	NONMMUG011721	Non-coding transcript identified by NONCODE: Exonic	NonCoding
TC0200002754.rn.1	3.79	4.53	1.66	0.0075	0.526	KnowTID_00002197; KnowTID_00002198	Non-coding transcript identified by Luo, et al., Non-coding transcript identified by NONCODE: Linc	NonCoding
TC0200002785.rn.1	6.29	5.49	-1.74	0.0019	0.526	NONMMUG011828	Non-coding transcript identified by NONCODE: Sense No Exonic	NonCoding
TC0200003120.rn.1	17.56	16.98	-1.5	0.0305	0.5739	chortor	Unannotated AceView Transcript	Unassigned
TC0200003124.rn.1	3.78	4.6	1.77	0.0008	0.526	KnowTID_00002896	Non-coding transcript identified by Luo, et al., Non-coding transcript identified by NONCODE: Linc	NonCoding
TC0200003126.rn.1	18.55	18.04	-1.42	0.0243	0.5593	DUF1725.27	Unannotated AceView Transcript	Unassigned
TC0200003127.rn.1	17.21	16.37	-1.78	0.0018	0.526	vawzer	Unannotated AceView Transcript	Unassigned
TC0200003133.rn.1	4.01	4.57	1.48	0.0087	0.526	KnowTID_00002899	Non-coding transcript identified by Luo, et al., Non-coding transcript identified by NONCODE: Linc	NonCoding
TC0200003144.rn.1	3.29	3.88	1.51	0.015	0.5303	NONMMUG014163	Non-coding transcript identified by NONCODE: Linc	NonCoding
TC0200003145.rn.1	16.19	15.53	-1.58	0.0028	0.526			Pseudogene
TC0200003147.rn.1	16.58	16.01	-1.49	0.0362	0.5873	cheebla	Unannotated AceView Transcript	Unassigned
TC0200003158.rn.1	11.25	10.58	-1.59	0.0382	0.5978	flabla	Unannotated AceView Transcript	Unassigned
TC0200003159.rn.1	4.72	4.23	-1.4	0.0075	0.526			Pseudogene
TC0200003170.rn.1	5.46	4.92	-1.46	0.0293	0.5682	LOC102549718	uncharacterized LOC102549718	NonCoding
TC0200003186.rn.1	12.48	11.72	-1.69	0.0066	0.526	smabla	Unannotated AceView Transcript	Unassigned
TC0200003192.rn.1	14.89	14.24	-1.57	0.0117	0.526	DUF1725.261	Unannotated AceView Transcript	Unassigned
TC0200003196.rn.1	17.69	17.19	-1.41	0.0414	0.6063	sneybla	Unannotated AceView Transcript	Unassigned
TC0200003243.rn.1	18.55	18.04	-1.42	0.0243	0.5593	DUF1725.457	Unannotated AceView Transcript	Unassigned
TC0200003246.rn.1	16.54	15.78	-1.69	0.0147	0.5303	swawshee	Unannotated AceView Transcript	Unassigned
TC0200003250.rn.1	16.51	15.79	-1.65	0.0224	0.5572	neebly	Unannotated AceView Transcript	Unassigned
TC0200003311.rn.1	18.76	18.24	-1.43	0.0234	0.5582	glerbly	Unannotated AceView Transcript	Unassigned
TC0200003312.rn.1	12.81	12.15	-1.58	0.0182	0.5415	klably	Unannotated AceView Transcript	Unassigned
TC0200003318.rn.1	12.92	12.16	-1.69	0.0078	0.526	slably	Unannotated AceView Transcript	Unassigned
TC0200003323.rn.1	4.83	4.21	-1.54	0.0125	0.526	KnowTID_00004930	Non-coding transcript identified by Luo, et al., Non-coding transcript identified by NONCODE: Linc	NonCoding
TC0200003103.rn.1	11.3	12.66	2.57	0.003	0.526	doshee; LOC100909396	Unannotated AceView Transcript; uncharacterized LOC100909396	NonCoding
TC0200002149.rn.1	5.99	5.38	-1.52	0.0013	0.526	NONMMUG027863	Non-coding transcript identified by NONCODE: Sense No Exonic	NonCoding
TC0200003082.rn.1	17.54	16.92	-1.53	0.0173	0.5379	jeybla	Unannotated AceView Transcript	Unassigned
TC0200003063.rn.1	17.85	17.3	-1.47	0.0228	0.5581			Pseudogene
TC0200002788.rn.1	4.88	4.31	-1.48	0.0107	0.526	NONMMUG011832	Non-coding transcript identified by NONCODE: Linc, Non-coding transcript identified by Luo, et al.	NonCoding
TC0200002800.rn.1	16.39	15.59	-1.74	0.0189	0.5434	peeshor	Unannotated AceView Transcript	Unassigned
TC0200002818.rn.1	18.28	17.69	-1.51	0.0182	0.5415	DUF1725.440; skarsher	Unannotated AceView Transcript	Unassigned
TC0200002819.rn.1	16.67	16.01	-1.57	0.0084	0.526	skosher	Unannotated AceView Transcript	Unassigned
TC0200002828.rn.1	4.43	3.79	-1.56	0.0184	0.5415	ENSMUSG00000064854	predicted gene, 24527	Small_RNA
TC0200002833.rn.1	14.42	13.76	-1.58	0.0053	0.526	torshor	Unannotated AceView Transcript	Unassigned
TC0200002834.rn.1	17.65	17.16	-1.41	0.01	0.526	toyshor	Unannotated AceView Transcript	Unassigned
TC0200002861.rn.1	3.52	4.17	1.57	0.007	0.526	NONMMUG011908	Non-coding transcript identified by NONCODE: Sense No Exonic	NonCoding
TC0200002898.rn.1	13.45	12.92	-1.44	0.0087	0.526	smawshor	Unannotated AceView Transcript	Unassigned
TC0200002931.rn.1	5.54	4.87	-1.59	0.0375	0.594	NONMMUG012038	Non-coding transcript identified by NONCODE: Sense No Exonic	NonCoding
TC0200002932.rn.1	5.39	4.74	-1.57	0.0007	0.526	NONMMUG012040	Non-coding transcript identified by NONCODE: Sense No Exonic	NonCoding
TC0200002947.rn.1	7.6	6.39	-2.32	0.0008	0.526	jarshoy	Unannotated AceView Transcript	Unassigned
TC0200002950.rn.1	17.69	17.19	-1.41	0.0414	0.6063	chorfley; jeyshoy	Unannotated AceView Transcript	Unassigned
TC0200002952.rn.1	3.92	4.57	1.56	0.0301	0.5729	KnowTID_00002231; KnowTID_00002232	Non-coding transcript identified by Luo, et al., Non-coding transcript identified by NONCODE: Linc	NonCoding
TC0200002960.rn.1	13.58	12.82	-1.7	0.0031	0.526	lorshoy	Unannotated AceView Transcript	Unassigned
TC0200002963.rn.1	17.21	16.7	-1.43	0.0489	0.6338	neeshoy	Unannotated AceView Transcript	Unassigned
TC0200002964.rn.1	16.59	15.9	-1.61	0.0084	0.526	nershoy	Unannotated AceView Transcript	Unassigned
TC0200003008.rn.1	17.74	17.15	-1.51	0.036	0.5873	chawshoy	Unannotated AceView Transcript	Unassigned
TC0200003010.rn.1	17.85	17.18	-1.58	0.0076	0.526	sharshoy	Unannotated AceView Transcript	Unassigned
TC0200003051.rn.1	17.32	16.79	-1.45	0.021	0.5532			NonCoding
TC0200003057.rn.1	16.65	15.93	-1.64	0.0061	0.526	jarjaw; leyku; pufa	Unannotated AceView Transcript	Unassigned
TC0200003081.rn.1	17.47	16.97	-1.41	0.0065	0.526	jawbla	Unannotated AceView Transcript	Unassigned
TC0200003344.rn.1	16.77	15.99	-1.71	0.007	0.526	spoymy	Unannotated AceView Transcript	Unassigned
TC0200002103.rn.1	7.14	8.9	3.4	0.0015	0.526	F3	coagulation factor III (thromboplastin, tissue factor); ENCODES a protein that exhibits protease binding AND phospholipid binding (ortholog) AND INVOLVED IN aging AND cellular response to hydrogen peroxide AND positive regulation of smooth muscle cell migration AND PARTICIPATES IN coagulation cascade pathway AND complement system pathway AND ASSOCIATED WITH Endotoxemia AND Abortion Spontaneous (o…	Coding
TC0200002081.rn.1	17.45	16.88	-1.49	0.0273	0.5593	reygu	Unannotated AceView Transcript	Unassigned
TC0200000766.rn.1	16.86	16.37	-1.41	0.0328	0.5766	DUF1725.458	Unannotated AceView Transcript	Unassigned
TC0200000807.rn.1	10.44	9.83	-1.52	0.0484	0.6314			Pseudogene
TC0200000818.rn.1	17.34	16.85	-1.4	0.0304	0.5736	shuchor	Unannotated AceView Transcript	Unassigned
TC0200000820.rn.1	4.19	4.72	1.44	0.0315	0.575	KnowTID_00004658	Non-coding transcript identified by Luo, et al., Non-coding transcript identified by NONCODE: Linc	NonCoding
TC0200000829.rn.1	18.11	17.57	-1.46	0.0128	0.526	slerbly	Unannotated AceView Transcript	Unassigned
TC0200000846.rn.1	4.58	3.98	-1.51	0.015	0.5303	NONMMUG026142	Non-coding transcript identified by NONCODE: Antisense	NonCoding
TC0200000851.rn.1	11.15	11.64	1.41	0.0374	0.5937	Trim55	tripartite motif-containing 55; ENCODES a protein that exhibits identical protein binding (ortholog) AND FOUND IN cytoplasm (inferred) AND nucleus (inferred) AND INTERACTS WITH 3-methylcholanthrene (ortholog) AND cyclosporin A (ortholog) AND paracetamol (ortholog)	Coding
TC0200000853.rn.1	5.14	4.61	-1.45	0.0467	0.6278	LOC682357	similar to homolog of yeast ribosome biogenesis regulatory protein RRS1	Pseudogene
TC0200000854.rn.1	17.51	16.9	-1.52	0.0216	0.5572	puvee	Unannotated AceView Transcript	Unassigned
TC0200000762.rn.1	17.43	16.87	-1.47	0.0239	0.5593	storshee	Unannotated AceView Transcript	Unassigned
TC0200000864.rn.1	16	15.34	-1.57	0.0038	0.526	bublu	Unannotated AceView Transcript	Unassigned
TC0200000892.rn.1	8.58	8.03	-1.46	0.0376	0.5949	lorblu	Unannotated AceView Transcript	Unassigned
TC0200000923.rn.1	3.42	3.94	1.44	0.0157	0.5303	KnowTID_00004675	Non-coding transcript identified by Luo, et al., Non-coding transcript identified by NONCODE: Linc	NonCoding
TC0200000944.rn.1	14	13.24	-1.69	0.0025	0.526			Precursor_microRNA
TC0200000971.rn.1	6.25	5.38	-1.82	0.004	0.526	NONMMUG026339	Non-coding transcript identified by NONCODE: Sense No Exonic	NonCoding
TC0200000972.rn.1	6.48	5.54	-1.92	0.0007	0.526	NONMMUG026338	Non-coding transcript identified by NONCODE: Sense No Exonic	NonCoding
TC0200001016.rn.1	17.46	16.86	-1.52	0.0154	0.5303	baser	Unannotated AceView Transcript	Unassigned
TC0200001039.rn.1	16.57	16	-1.48	0.0402	0.6056	snoyzar	Unannotated AceView Transcript	Unassigned
TC0200001070.rn.1	7.22	6.59	-1.55	0.0081	0.526	bloblo	Unannotated AceView Transcript	Unassigned
TC0200001082.rn.1	17.38	16.84	-1.46	0.0256	0.5593	worblo	Unannotated AceView Transcript	Unassigned
TC0200000877.rn.1	16.76	16.23	-1.44	0.0275	0.5599	meegoy	Unannotated AceView Transcript	Unassigned
TC0200000760.rn.1	3.88	4.55	1.59	0.0078	0.526	LOC102548931	uncharacterized LOC102548931	NonCoding
TC0200000754.rn.1	14.93	14.26	-1.59	0.0102	0.526			Pseudogene
TC0200000750.rn.1	4.6	5.1	1.41	0.0268	0.5593	LOC102548356	uncharacterized LOC102548356	NonCoding
TC0200000549.rn.1	4.05	4.55	1.41	0.0029	0.526	beeshee; LOC102552008	Unannotated AceView Transcript; uncharacterized LOC102552008; Chalmel, et. al. AceView Annotation beeshee.aSep08	Multiple_Complex
TC0200000562.rn.1	17.45	16.88	-1.49	0.0273	0.5593	derbla	Unannotated AceView Transcript	Unassigned
TC0200000563.rn.1	17.08	16.56	-1.43	0.0254	0.5593	barbar; dorbla	Unannotated AceView Transcript	Unassigned
TC0200000597.rn.1	6.7	6.2	-1.41	0.0293	0.5682			Pseudogene
TC0200000598.rn.1	17.32	16.76	-1.47	0.0254	0.5593	perbla	Unannotated AceView Transcript	Unassigned
TC0200000599.rn.1	16.83	16.32	-1.43	0.0372	0.593	glawbey	Unannotated AceView Transcript	Unassigned
TC0200000611.rn.1	16.48	15.79	-1.62	0.0063	0.526	roybla	Unannotated AceView Transcript	Unassigned
TC0200000613.rn.1	17.04	16.47	-1.48	0.0361	0.5873	subla	Unannotated AceView Transcript	Unassigned
TC0200000622.rn.1	15.41	14.61	-1.74	0.0082	0.526	Exo_endo_phos.7	Unannotated AceView Transcript	Unassigned
TC0200000628.rn.1	12.78	11.94	-1.79	0.0177	0.5393			Pseudogene
TC0200000632.rn.1	17.79	17.08	-1.65	0.0007	0.526	teybla	Unannotated AceView Transcript	Unassigned
TC0200000641.rn.1	16.86	16.37	-1.41	0.0328	0.5766	DUF1725.452	Unannotated AceView Transcript	Unassigned
TC0200000645.rn.1	15.65	14.8	-1.81	0.0127	0.526	zabla	Unannotated AceView Transcript	Unassigned
TC0200000652.rn.1	17.47	16.81	-1.58	0.0092	0.526	shobee	Unannotated AceView Transcript	Unassigned
TC0200000660.rn.1	3.35	3.88	1.45	0.0029	0.526	KnowTID_00002686	Non-coding transcript identified by Luo, et al., Non-coding transcript identified by NONCODE: Linc	NonCoding
TC0200000672.rn.1	4.48	3.74	-1.67	0.0036	0.526	NONMMUG014180	Non-coding transcript identified by NONCODE: Sense No Exonic	NonCoding
TC0200000676.rn.1	6.2	5.55	-1.57	0.0495	0.6363	NONMMUG014182	Non-coding transcript identified by NONCODE: Sense No Exonic	NonCoding
TC0200000680.rn.1	13.2	12.36	-1.79	0.0049	0.526			Pseudogene
TC0200000686.rn.1	10.82	10.33	-1.41	0.0324	0.5766			Precursor_microRNA
TC0200000707.rn.1	3.93	3.18	-1.68	0.0217	0.5572	ENSMUSG00000094704	predicted gene, 24487	Small_RNA
TC0200000743.rn.1	17.33	16.66	-1.59	0.0305	0.574	smerdy	Unannotated AceView Transcript	Unassigned
TC0200001084.rn.1	17.19	16.59	-1.52	0.0099	0.526	zawblo	Unannotated AceView Transcript	Unassigned
TC0200001103.rn.1	16.85	16.31	-1.46	0.0102	0.526	DUF1725.467	Unannotated AceView Transcript	Unassigned
TC0200001106.rn.1	14.53	13.95	-1.5	0.0245	0.5593			NonCoding
TC0200001135.rn.1	4.37	4.89	1.44	0.0034	0.526	LOC102547038	uncharacterized LOC102547038	NonCoding
TC0200001562.rn.1	5.88	5.29	-1.51	0.0172	0.5375	tublee	Unannotated AceView Transcript	Unassigned
TC0200001572.rn.1	5.7	5.21	-1.41	0.0394	0.6021			Precursor_microRNA
TC0200001624.rn.1	15.47	14.88	-1.5	0.0193	0.5469	slyblee	Unannotated AceView Transcript	Unassigned
TC0200001757.rn.1	11.44	10.93	-1.42	0.0416	0.6066	LOC365878	similar to Glyceraldehyde-3-phosphate dehydrogenase (GAPDH)	Coding
TC0200001766.rn.1	13.27	14.55	2.44	0.0027	0.526	Txnip	thioredoxin interacting protein; ENCODES a protein that exhibits enzyme inhibitor activity (ortholog) AND ubiquitin protein ligase binding (ortholog) AND INVOLVED IN positive regulation of apoptotic process AND regulation of cell proliferation AND response to calcium ion AND ASSOCIATED WITH Carcinoma Renal Cell AND Colorectal Neoplasms AND Diabetes Mellitus Experimental AND FOUND IN cytoplasm AND…	Coding
TC0200001788.rn.1	4.22	3.73	-1.4	0.01	0.526	glarbler	Unannotated AceView Transcript	Unassigned
TC0200001789.rn.1	13.44	12.83	-1.52	0.0094	0.526			NonCoding
TC0200001800.rn.1	11.54	11.02	-1.43	0.0018	0.526	skabler	Unannotated AceView Transcript	Unassigned
TC0200001822.rn.1	4.55	5.2	1.57	0.032	0.5766	NONMMUG027392	Non-coding transcript identified by NONCODE: Linc	NonCoding
TC0200001828.rn.1	10.21	9.19	-2.02	0.0003	0.526			Coding
TC0200001855.rn.1	3.92	4.51	1.5	0.0113	0.526	NONMMUG027451	Non-coding transcript identified by NONCODE: Linc, Non-coding transcript identified by Luo, et al.	NonCoding
TC0200001865.rn.1	8.83	8.33	-1.42	0.0158	0.5308	Ngf	nerve growth factor (beta polypeptide); ENCODES a protein that exhibits nerve growth factor receptor binding (ortholog) AND receptor signaling protein activity (ortholog) AND INVOLVED IN adult locomotory behavior AND aging AND inflammatory response AND PARTICIPATES IN apoptotic cell death pathway AND mitogen activated protein kinase signaling pathway AND neurotrophic factor signaling pathway AND …	Coding
TC0200001901.rn.1	14.39	13.88	-1.43	0.0331	0.5766	berkoy	Unannotated AceView Transcript	Unassigned
TC0200001903.rn.1	17.44	16.95	-1.41	0.0414	0.6063	skyfu	Unannotated AceView Transcript	Unassigned
TC0200002002.rn.1	16.77	16.19	-1.49	0.0105	0.526	jerjaw	Unannotated AceView Transcript	Unassigned
TC0200002003.rn.1	5.23	5.79	1.47	0.0016	0.526	ENSMUSG00000098800	N/A, Novel transcript, antisense to Gpsm2	NonCoding
TC0200002015.rn.1	17.54	16.99	-1.47	0.0294	0.5682	bleyloy; tarmu	Unannotated AceView Transcript	Unassigned
TC0200002016.rn.1	16.69	16.18	-1.43	0.0166	0.5347	blerloy	Unannotated AceView Transcript	Unassigned
TC0200002027.rn.1	17.45	16.85	-1.51	0.0143	0.5298	jawblor	Unannotated AceView Transcript	Unassigned
TC0200002034.rn.1	3.36	4.26	1.86	0.001	0.526	NONMMUG027705	Non-coding transcript identified by NONCODE: Sense No Exonic	NonCoding
TC0200002047.rn.1	17.47	16.85	-1.53	0.0122	0.526	meeblor	Unannotated AceView Transcript	Unassigned
TC0200001504.rn.1	5.8	5.28	-1.44	0.0274	0.5593	ENSMUSG00000065764	predicted gene, 23850	Small_RNA
TC0200002082.rn.1	17.72	17.23	-1.4	0.0492	0.6353	DUF1725.125	Unannotated AceView Transcript	Unassigned
TC0200001462.rn.1	17.29	16.72	-1.49	0.0262	0.5593	klublaw	Unannotated AceView Transcript	Unassigned
TC0200001440.rn.1	16.9	16.24	-1.58	0.0039	0.526	dowu	Unannotated AceView Transcript	Unassigned
TC0200001143.rn.1	6.33	5.74	-1.5	0.0378	0.5953	NONMMUG026597	Non-coding transcript identified by NONCODE: Linc, Non-coding transcript identified by Luo, et al.	NonCoding
TC0200001153.rn.1	3.31	4.09	1.72	0.0013	0.526	KnowTID_00004723	Non-coding transcript identified by Luo, et al., Non-coding transcript identified by NONCODE: Linc, adult pancreas islet cells cDNA, RIKEN full-length enriched library, clone:C820002H21 product:unclassifiable, full insert sequence., PREDICTED: RIKEN cDNA C820005J03 gene (C820005J03Rik), miscRNA.	NonCoding
TC0200001161.rn.1	7.63	7	-1.54	0.026	0.5593	Smad9	SMAD family member 9; ENCODES a protein that exhibits DNA binding (inferred) AND metal ion binding (inferred) AND sequence-specific DNA binding transcription factor activity (inferred) AND INVOLVED IN Mullerian duct regression AND positive regulation of cell differentiation AND positive regulation of transcription DNA-templated AND PARTICIPATES IN Bone morphogenetic proteins signaling pathway AND…	Coding
TC0200001175.rn.1	16.34	15.63	-1.63	0.0053	0.526	doyblar	Unannotated AceView Transcript	Unassigned
TC0200001184.rn.1	8.2	7.58	-1.54	0.0374	0.5937	DUF1725.469	Unannotated AceView Transcript	Unassigned
TC0200001213.rn.1	3.87	4.48	1.53	0.0154	0.5303	ENSMUSG00000087815	predicted gene, 22491	Small_RNA
TC0200001247.rn.1	3.89	4.44	1.46	0.015	0.5303	LOC102554688	uncharacterized LOC102554688	NonCoding
TC0200001262.rn.1	18.04	17.45	-1.51	0.046	0.6246			NonCoding
TC0200001291.rn.1	3.21	3.99	1.71	0.0484	0.6314	NONMMUG026772	Non-coding transcript identified by NONCODE: Linc, Non-coding transcript identified by Luo, et al.	NonCoding
TC0200001318.rn.1	5.1	4.59	-1.43	0.0258	0.5593			Coding
TC0200001378.rn.1	14.32	13.49	-1.78	0.0283	0.5652	lublaw	Unannotated AceView Transcript	Unassigned
TC0200001381.rn.1	14.96	14.32	-1.57	0.0362	0.5873	jorzar	Unannotated AceView Transcript	Unassigned
TC0200001382.rn.1	12.58	11.77	-1.75	0.02	0.5499	DUF1725.372	Unannotated AceView Transcript	Unassigned
TC0200001386.rn.1	16	15.34	-1.58	0.0123	0.526	lorblaw	Unannotated AceView Transcript	Unassigned
TC0200001396.rn.1	14.08	13.41	-1.59	0.0153	0.5303			Pseudogene
TC0200001397.rn.1	16.71	16.08	-1.55	0.0077	0.526	norblaw	Unannotated AceView Transcript	Unassigned
TC0200001398.rn.1	5.76	5.14	-1.54	0.0003	0.526	LOC365821	similar to Voltage-dependent anion-selective channel protein 1 (VDAC-1) (mVDAC1) (mVDAC5) (Outer mitochondrial membrane protein porin 1) (Plasmalemmal porin)	Pseudogene
TC0200001407.rn.1	17.45	16.88	-1.49	0.0273	0.5593	vawser	Unannotated AceView Transcript	Unassigned
TC0200001408.rn.1	16.45	15.77	-1.6	0.0185	0.5415			NonCoding
TC0200001432.rn.1	9.3	8.73	-1.48	0.0114	0.526	Mir1970	microRNA 1970 (Mir1970), microRNA.	Precursor_microRNA
TC0200001438.rn.1	16.72	16.22	-1.42	0.0336	0.5766	chublaw	Unannotated AceView Transcript	Unassigned
TC0200001442.rn.1	17.36	16.74	-1.53	0.0103	0.526	sheeblaw	Unannotated AceView Transcript	Unassigned
TC0200000543.rn.1	4.61	4.08	-1.44	0.0097	0.526	NONMMUG014037	Non-coding transcript identified by NONCODE: Sense No Exonic	NonCoding
TC0200003345.rn.1	16.65	15.96	-1.61	0.0213	0.5543	shawma	Unannotated AceView Transcript	Unassigned
TC0200003367.rn.1	16.3	15.69	-1.52	0.0078	0.526	feyblu	Unannotated AceView Transcript	Unassigned
TC0300000728.rn.1	4.39	3.61	-1.71	0.0244	0.5593	KnowTID_00004357	Non-coding transcript identified by Luo, et al., Non-coding transcript identified by NONCODE: Linc	NonCoding
TC0300000731.rn.1	4.82	3.56	-2.4	0.0002	0.526	KnowTID_00004359	Non-coding transcript identified by Luo, et al., Non-coding transcript identified by NONCODE: Linc	NonCoding
TC0300000838.rn.1	14.63	14.05	-1.5	0.012	0.526	DUF1725.223	Unannotated AceView Transcript	Unassigned
TC0300000858.rn.1	7.49	6.91	-1.49	0.0044	0.526			Pseudogene
TC0300000903.rn.1	19.17	18.54	-1.54	0.0221	0.5572			Precursor_microRNA
TC0300000946.rn.1	4.44	3.87	-1.49	0.0055	0.526	NONMMUG023596	Non-coding transcript identified by NONCODE: Linc	NonCoding
TC0300000973.rn.1	12.57	11.9	-1.59	0.0105	0.526			Precursor_microRNA
TC0300001027.rn.1	16.72	16.22	-1.42	0.0336	0.5766	swubo	Unannotated AceView Transcript	Unassigned
TC0300001033.rn.1	16.05	15.55	-1.42	0.0282	0.5645	slacher	Unannotated AceView Transcript	Unassigned
TC0300000718.rn.1	17.24	16.75	-1.41	0.0338	0.5769	derchee; flugo; tuza	Unannotated AceView Transcript	Unassigned
TC0300001043.rn.1	16.13	15.62	-1.43	0.0198	0.5485	snubey	Unannotated AceView Transcript	Unassigned
TC0300001052.rn.1	3.97	4.58	1.52	0.0287	0.5659	Olr581	olfactory receptor 581; ENCODES a protein that exhibits G-protein coupled receptor activity (inferred) AND olfactory receptor activity (inferred) AND INVOLVED IN detection of chemical stimulus involved in sensory perception of smell (inferred) AND G-protein coupled receptor signaling pathway (inferred) AND FOUND IN integral component of membrane (inferred) AND plasma membrane (inferred) AND INTER…	Coding
TC0300001063.rn.1	12.8	12.23	-1.49	0.0233	0.5582	smycher	Unannotated AceView Transcript	Unassigned
TC0300001069.rn.1	16.72	16.22	-1.42	0.0336	0.5766	smeycher	Unannotated AceView Transcript	Unassigned
TC0300001096.rn.1	16.52	15.85	-1.59	0.033	0.5766	wawkaw	Unannotated AceView Transcript	Unassigned
TC0300001099.rn.1	17.37	16.78	-1.51	0.0245	0.5593	sleefler	Unannotated AceView Transcript	Unassigned
TC0300001122.rn.1	4.97	5.47	1.41	0.034	0.578	NONMMUG023743	Non-coding transcript identified by NONCODE: Antisense	NonCoding
TC0300001131.rn.1	9.68	9.05	-1.56	0.001	0.526	fachey	Unannotated AceView Transcript	Unassigned
TC0300001154.rn.1	5.98	5.42	-1.47	0.0137	0.526	NONMMUG023800	Non-coding transcript identified by NONCODE: Sense No Exonic	NonCoding
TC0300001245.rn.1	17.67	17.07	-1.52	0.0054	0.526			NonCoding
TC0300001046.rn.1	14.42	15.07	1.56	0.047	0.6289	Actg1	actin, gamma 1	Multiple_Complex
TC0300000717.rn.1	3.47	4.17	1.62	0.0054	0.526			Coding
TC0300000715.rn.1	17.29	16.72	-1.49	0.0262	0.5593	dawchee	Unannotated AceView Transcript	Unassigned
TC0300000712.rn.1	5.2	4.68	-1.44	0.0054	0.526	LOC102553813	uncharacterized LOC102553813	NonCoding
TC0300000485.rn.1	12.79	12.01	-1.71	0.0034	0.526	worchar	Unannotated AceView Transcript	Unassigned
TC0300000491.rn.1	10.18	9.53	-1.57	0.0273	0.5593	chochar	Unannotated AceView Transcript	Unassigned
TC0300000499.rn.1	3.5	4.38	1.85	0.0083	0.526	NONMMUG022843	Non-coding transcript identified by NONCODE: Sense No Exonic	NonCoding
TC0300000500.rn.1	16.86	16.37	-1.41	0.0328	0.5766	DUF1725.404	Unannotated AceView Transcript	Unassigned
TC0300000528.rn.1	16.77	16.2	-1.49	0.0146	0.5303	reyper	Unannotated AceView Transcript	Unassigned
TC0300000551.rn.1	4.63	4.14	-1.4	0.0195	0.5469	ENSMUSG00000088868	predicted gene, 23072	Small_RNA
TC0300000568.rn.1	4.32	4.85	1.44	0.0262	0.5593	LOC102555753	uncharacterized LOC102555753	NonCoding
TC0300000600.rn.1	17.45	16.88	-1.49	0.0273	0.5593	mochaw	Unannotated AceView Transcript	Unassigned
TC0300000601.rn.1	16.29	15.69	-1.51	0.0272	0.5593	marchaw	Unannotated AceView Transcript	Unassigned
TC0300000602.rn.1	17.58	17.01	-1.49	0.0241	0.5593	bleeloy	Unannotated AceView Transcript	Unassigned
TC0300000611.rn.1	3.48	4.06	1.5	0.011	0.526	KnowTID_00004495	Non-coding transcript identified by Luo, et al., Non-coding transcript identified by NONCODE: Linc	NonCoding
TC0300000615.rn.1	15.03	14.51	-1.44	0.0204	0.5514	porchaw	Unannotated AceView Transcript	Unassigned
TC0300000624.rn.1	16.48	15.77	-1.63	0.0055	0.526	teychaw	Unannotated AceView Transcript	Unassigned
TC0300000665.rn.1	4.64	5.14	1.41	0.0398	0.6044	LOC102553743	secretory phospholipase A2 receptor-like	Coding
TC0300000671.rn.1	5.22	4.54	-1.59	0.0374	0.5937	NONMMUG023154	Non-coding transcript identified by NONCODE: Sense No Exonic	NonCoding
TC0300000676.rn.1	10.33	9.8	-1.44	0.0045	0.526	LOC102549658; skochaw	uncharacterized LOC102549658; Unannotated AceView Transcript	NonCoding
TC0300000681.rn.1	16.64	16.08	-1.47	0.0289	0.5666	slarbloy	Unannotated AceView Transcript	Unassigned
TC0300000685.rn.1	16.72	16.22	-1.42	0.0336	0.5766	snychaw	Unannotated AceView Transcript	Unassigned
TC0300000688.rn.1	16.92	16.26	-1.58	0.0155	0.5303	sneever	Unannotated AceView Transcript	Unassigned
TC0300000693.rn.1	16.26	15.59	-1.59	0.0157	0.5303	spychaw	Unannotated AceView Transcript	Unassigned
TC0300000699.rn.1	16.66	15.97	-1.62	0.0028	0.526	sarva; smoywey	Unannotated AceView Transcript	Unassigned
TC0300001281.rn.1	4.39	5	1.53	0.0021	0.526	LOC102548825	uncharacterized LOC102548825	NonCoding
TC0300001283.rn.1	16.34	15.63	-1.63	0.0053	0.526	deybler; duchor	Unannotated AceView Transcript	Unassigned
TC0300001342.rn.1	4.51	3.88	-1.54	0.015	0.5303	LOC100909984	ankyrin repeat and BTB/POZ domain-containing protein 2-like	Coding
TC0300001358.rn.1	16	15.34	-1.58	0.0123	0.526	werchor	Unannotated AceView Transcript	Unassigned
TC0300001829.rn.1	17.25	16.63	-1.53	0.0119	0.526			NonCoding
TC0300001831.rn.1	17.53	17	-1.44	0.0204	0.5513	feyfley; narshy	Unannotated AceView Transcript	Unassigned
TC0300001858.rn.1	16.62	16.05	-1.49	0.042	0.6087	norbly	Unannotated AceView Transcript	Unassigned
TC0300001866.rn.1	14.51	13.91	-1.52	0.0057	0.526			Precursor_microRNA
TC0300001868.rn.1	4.81	4.16	-1.57	0.0143	0.5298	Otor	otoraplin; INVOLVED IN cartilage condensation (ortholog) AND INTERACTS WITH thioacetamide AND 2 3 7 8-tetrachlorodibenzodioxine (ortholog) AND all-trans-retinoic acid (ortholog)	Coding
TC0300001871.rn.1	16.79	16.11	-1.61	0.0173	0.5379	vawshy	Unannotated AceView Transcript	Unassigned
TC0300001904.rn.1	5.14	4.64	-1.41	0.0145	0.5303	glushy	Unannotated AceView Transcript	Unassigned
TC0300002004.rn.1	4.86	4.03	-1.79	0.014	0.526	NONMMUG025075	Non-coding transcript identified by NONCODE: Linc	NonCoding
TC0300002058.rn.1	7.38	6.87	-1.43	0.023	0.5582			Precursor_microRNA
TC0300002123.rn.1	6.54	7.22	1.61	0.0094	0.526	Procr	protein C receptor, endothelial; INVOLVED IN negative regulation of coagulation (ortholog) AND PARTICIPATES IN protein C anticoagulant pathway AND FOUND IN centrosome (ortholog) AND extracellular vesicular exosome (ortholog) AND INTERACTS WITH all-trans-retinoic acid AND cadmium dichloride AND dibutyl phthalate	Coding
TC0300002172.rn.1	14.44	13.85	-1.51	0.0194	0.5469			Precursor_microRNA
TC0300002188.rn.1	4.85	4.27	-1.49	0.0151	0.5303	NONMMUG025315	Non-coding transcript identified by NONCODE: Linc	NonCoding
TC0300002195.rn.1	6.46	5.79	-1.59	0.0319	0.5766	NONMMUG025324	Non-coding transcript identified by NONCODE: Sense No Exonic	NonCoding
TC0300002207.rn.1	11.98	11.36	-1.54	0.0382	0.5978	washo	Unannotated AceView Transcript	Unassigned
TC0300002326.rn.1	4.15	3.63	-1.43	0.0081	0.526	feeshar	Unannotated AceView Transcript	Unassigned
TC0300002352.rn.1	16.76	16.15	-1.53	0.0084	0.526			Precursor_microRNA
TC0300002463.rn.1	4.87	4.27	-1.51	0.0226	0.5573	ENSMUSG00000084818	predicted gene 14640, Non-coding transcript identified by NONCODE: Linc, putative novel transcript	NonCoding
TC0300002508.rn.1	13.29	12.24	-2.07	0.0008	0.526			Precursor_microRNA
TC0300002531.rn.1	7.78	7.04	-1.68	0.0103	0.526	LOC366268	similar to 60S ribosomal protein L7	Pseudogene
TC0300002611.rn.1	16.72	16.22	-1.42	0.0336	0.5766	shushaw	Unannotated AceView Transcript	Unassigned
TC0300002621.rn.1	17.87	17.36	-1.42	0.0103	0.526	DUF1725.394	Unannotated AceView Transcript	Unassigned
TC0300001807.rn.1	17.48	16.98	-1.41	0.0296	0.5693	DUF1725.430	Unannotated AceView Transcript	Unassigned
TC0300000479.rn.1	17.56	17.04	-1.44	0.0312	0.575	DUF1725.29	Unannotated AceView Transcript	Unassigned
TC0300001781.rn.1	3.47	4.12	1.57	0.0024	0.526	KnowTID_00004418	Non-coding transcript identified by Luo, et al., Non-coding transcript identified by NONCODE: Linc	NonCoding
TC0300001618.rn.1	5.76	5.02	-1.67	0.0071	0.526			Ribosomal
TC0300001362.rn.1	15.64	15.02	-1.53	0.024	0.5593	worchor	Unannotated AceView Transcript	Unassigned
TC0300001365.rn.1	17.1	16.55	-1.47	0.0162	0.5313	fergar	Unannotated AceView Transcript	Unassigned
TC0300001366.rn.1	4.17	4.71	1.46	0.0233	0.5582	XLOC_030086	Chalmel, et. al. Testis-expressed Unannotated Transcripts (TUTs)	NonCoding
TC0300001367.rn.1	16.34	15.68	-1.58	0.0068	0.526	jerzoy	Unannotated AceView Transcript	Unassigned
TC0300001368.rn.1	4.15	4.75	1.52	0.0198	0.5482	NONMMUG024113; ENSMUSG00000087544	Non-coding transcript identified by NONCODE: Linc; predicted gene 13923, novel transcript	NonCoding
TC0300001393.rn.1	4.86	5.35	1.4	0.0069	0.526	Olr763	ENCODES a protein that exhibits G-protein coupled receptor activity (inferred) AND olfactory receptor activity (inferred) AND INVOLVED IN detection of chemical stimulus involved in sensory perception of smell (inferred) AND G-protein coupled receptor signaling pathway (inferred) AND FOUND IN integral component of membrane (inferred) AND plasma membrane (inferred) AND INTERACTS WITH indole-3-metha…	Coding
TC0300001397.rn.1	17.32	16.76	-1.47	0.0254	0.5593	sheechor	Unannotated AceView Transcript	Unassigned
TC0300001422.rn.1	17.38	16.86	-1.43	0.0366	0.5897	worcher	Unannotated AceView Transcript	Unassigned
TC0300001423.rn.1	16.69	16.08	-1.53	0.0195	0.5469	weycher	Unannotated AceView Transcript	Unassigned
TC0300001443.rn.1	3.47	4.09	1.54	0.0044	0.526	LOC102553090	uncharacterized LOC102553090	NonCoding
TC0300001452.rn.1	4.8	5.46	1.58	0.0076	0.526	sparchor	Unannotated AceView Transcript	Unassigned
TC0300001466.rn.1	17.63	16.87	-1.69	0.011	0.526	LOC685295	hypothetical protein LOC685295	Unassigned
TC0300001467.rn.1	17.39	16.84	-1.47	0.0248	0.5593	snorky	Unannotated AceView Transcript	Unassigned
TC0300001505.rn.1	5.9	5.15	-1.68	0.0383	0.5991	lochoy	Unannotated AceView Transcript	Unassigned
TC0300001512.rn.1	4.66	3.91	-1.68	0.0139	0.526	KnowTID_00004405	Non-coding transcript identified by Luo, et al., Non-coding transcript identified by NONCODE: Linc	NonCoding
TC0300001543.rn.1	16.9	16.39	-1.42	0.0377	0.5951			Pseudogene
TC0300001552.rn.1	7.63	7.14	-1.4	0.0132	0.526	Adal	adenosine deaminase-like	Coding
TC0300001578.rn.1	15.93	15.22	-1.64	0.0086	0.526	glychoy	Unannotated AceView Transcript	Unassigned
TC0300001582.rn.1	3.64	4.18	1.45	0.0222	0.5572	LOC102553414	uncharacterized LOC102553414	NonCoding
TC0300001595.rn.1	3.74	3.11	-1.55	0.0125	0.526	NONMMUG024466	Non-coding transcript identified by NONCODE: Antisense	NonCoding
TC0300001606.rn.1	17.95	17.37	-1.5	0.0105	0.526	DUF1725.520	Unannotated AceView Transcript	Unassigned
TC0300001672.rn.1	5.1	4.58	-1.44	0.0374	0.5937	LOC100361535	hypothetical LOC100361535	Coding
TC0200003351.rn.1	7.97	9.08	2.15	0.0187	0.5418	Cpa3	carboxypeptidase A3, mast cell; ENCODES a protein that exhibits peptidase activity (ortholog) AND INVOLVED IN proteolysis (ortholog) AND regulation of angiotensin levels in blood (ortholog) AND PARTICIPATES IN renin-angiotensin cascade pathway AND ASSOCIATED WITH Prostatic Neoplasms (ortholog) AND FOUND IN transport vesicle (inferred) AND INTERACTS WITH ammonium chloride AND genistein AND hexachl…	Coding
TC0300000478.rn.1	17.49	16.91	-1.49	0.0225	0.5572	kogar; poklo	Unannotated AceView Transcript	Unassigned
TC0300000400.rn.1	4.79	4.12	-1.59	0.0058	0.526	BC084683; ENSMUSG00000076545; ENSMUSG00000094262; MGI:3643587; ENSMUSG00000096833	cDNA clone MGC:102622 IMAGE:6530695, complete cds.; immunoglobulin kappa chain variable 4-72; immunoglobulin kappa variable 4-62; immunoglobulin kappa variable 4-55	Coding
TC0200003858.rn.1	5.2	5.98	1.72	0.0003	0.526	ENSMUSG00000077366	predicted gene, 23484	Small_RNA
TC0200003859.rn.1	5.85	5.26	-1.51	0.0454	0.6215	ENSMUSG00000089507	predicted gene, 23477	Small_RNA
TC0200003861.rn.1	16.43	15.61	-1.77	0.0166	0.535	zamaw	Unannotated AceView Transcript	Unassigned
TC0200003870.rn.1	17.57	16.97	-1.51	0.0223	0.5572	mawblaw	Unannotated AceView Transcript	Unassigned
TC0200003872.rn.1	17.69	17.1	-1.51	0.0266	0.5593	kleeloy; merblaw	Unannotated AceView Transcript	Unassigned
TC0200003891.rn.1	15.77	15.11	-1.58	0.0281	0.5636	lupo	Unannotated AceView Transcript	Unassigned
TC0200003893.rn.1	17.69	17.19	-1.41	0.0414	0.6063	geyfley	Unannotated AceView Transcript	Unassigned
TC0200003902.rn.1	8.32	7.76	-1.47	0.0285	0.5659	NONMMUG026910; KnowTID_00005117	Non-coding transcript identified by NONCODE: Linc; Non-coding transcript identified by Luo, et al., Non-coding transcript identified by NONCODE: Linc	NonCoding
TC0200003951.rn.1	17.57	16.97	-1.51	0.0223	0.5572	kloyblaw; skorbaw	Unannotated AceView Transcript	Unassigned
TC0200003851.rn.1	17.69	17.19	-1.41	0.0414	0.6063	sherry	Unannotated AceView Transcript	Unassigned
TC0200003978.rn.1	6.88	7.45	1.48	0.0474	0.6299	Fam160a1	family with sequence similarity 160, member A1; INTERACTS WITH lead diacetate AND 17beta-estradiol (ortholog) AND 2 3 7 8-tetrachlorodibenzodioxine (ortholog)	Coding
TC0200003998.rn.1	9	9.63	1.54	0.0091	0.526	Cd1d1	CD1d1 molecule; ENCODES a protein that exhibits cell adhesion molecule binding (ortholog) AND endogenous lipid antigen binding (ortholog) AND exogenous lipid antigen binding (ortholog) AND INVOLVED IN antigen processing and presentation (ortholog) AND antigen processing and presentation endogenous lipid antigen via MHC class Ib (ortholog) AND antigen processing and presentation exogenous lipid an…	Coding
TC0200004007.rn.1	6.62	6.13	-1.41	0.0125	0.526	ENSMUSG00000077376	predicted gene, 25167	Small_RNA
TC0200004107.rn.1	5.03	5.63	1.51	0.006	0.526	S100a9	S100 calcium binding protein A9; ENCODES a protein that exhibits antioxidant activity (inferred) AND arachidonic acid binding (inferred) AND calcium ion binding (inferred) AND INVOLVED IN chronic inflammatory response AND response to ethanol AND response to lipopolysaccharide AND ASSOCIATED WITH Arthritis Experimental AND Urinary Bladder Neoplasms AND Myocarditis (ortholog) AND FOUND IN extracell…	Coding
TC0200004129.rn.1	5.43	4.66	-1.7	0.0032	0.526	Sprr4	INTERACTS WITH 17beta-estradiol (ortholog) AND 2 3 7 8-tetrachlorodibenzodioxine (ortholog) AND benzo[a]pyrene (ortholog)	Coding
TC0200004153.rn.1	16.58	16.01	-1.49	0.0362	0.5873	stublee	Unannotated AceView Transcript	Unassigned
TC0200004155.rn.1	15.86	15.23	-1.55	0.0065	0.526	starblee	Unannotated AceView Transcript	Unassigned
TC0200004163.rn.1	4.59	5.14	1.46	0.0248	0.5593	RGD1564513	similar to TDPOZ2	Multiple_Complex
TC0200004165.rn.1	6.17	5.55	-1.54	0.0071	0.526	farbler	Unannotated AceView Transcript	Unassigned
TC0200004191.rn.1	4.01	3.52	-1.41	0.0108	0.526	mabler	Unannotated AceView Transcript	Unassigned
TC0200003996.rn.1	5.1	4.46	-1.56	0.0085	0.526	NONMMUG027032	Non-coding transcript identified by NONCODE: Linc, Non-coding transcript identified by Luo, et al.	NonCoding
TC0200003826.rn.1	3.62	4.69	2.1	0.007	0.526	KnowTID_00008296	Non-coding transcript identified by Luo, et al., Non-coding transcript identified by NONCODE: Linc	NonCoding
TC0200003824.rn.1	5.27	5.82	1.47	0.0461	0.6251	NONMMUG026784	Non-coding transcript identified by NONCODE: Linc, Non-coding transcript identified by Luo, et al.	NonCoding
TC0200003777.rn.1	18.25	17.75	-1.41	0.0308	0.5742	DUF1725.388	Unannotated AceView Transcript	Unassigned
TC0200003380.rn.1	7.58	7.03	-1.46	0.0047	0.526	kyblu	Unannotated AceView Transcript	Coding
TC0200003396.rn.1	12.44	11.71	-1.66	0.0007	0.526	seyblu	Unannotated AceView Transcript	Unassigned
TC0200003400.rn.1	4.02	4.61	1.51	0.0148	0.5303	ENSMUSG00000091329	RIKEN cDNA 1700112D23 gene, Non-coding transcript identified by NONCODE: Antisense, novel transcript	NonCoding
TC0200003402.rn.1	4.88	4.29	-1.5	0.0061	0.526	LOC102556267	uncharacterized LOC102556267	NonCoding
TC0200003469.rn.1	6.96	6.45	-1.42	0.0396	0.6027	ENSMUSG00000088260	predicted gene, 24780	Small_RNA
TC0200003482.rn.1	13.17	12.57	-1.51	0.0123	0.526	slublu	Unannotated AceView Transcript	Unassigned
TC0200003508.rn.1	15.74	15.07	-1.58	0.0057	0.526	spoyblu	Unannotated AceView Transcript	Unassigned
TC0200003511.rn.1	12.58	11.84	-1.67	0.0082	0.526	starblu	Unannotated AceView Transcript	Unassigned
TC0200003516.rn.1	5.14	4.43	-1.63	0.0248	0.5593	NONMMUG026388	Non-coding transcript identified by NONCODE: Linc	NonCoding
TC0200003547.rn.1	17.21	16.53	-1.6	0.0086	0.526	klaga	Unannotated AceView Transcript	Unassigned
TC0200003588.rn.1	11.44	10.82	-1.53	0.0097	0.526	sheyblo	Unannotated AceView Transcript	Unassigned
TC0200003589.rn.1	9.16	8.47	-1.61	0.0014	0.526	DUF1725.466	Unannotated AceView Transcript	Unassigned
TC0200003607.rn.1	17.11	16.47	-1.56	0.0063	0.526	skeebaw; werblo; weyblo	Unannotated AceView Transcript	Pseudogene
TC0200003635.rn.1	3.64	4.2	1.47	0.0218	0.5572	KnowTID_00005078	Non-coding transcript identified by Luo, et al., Non-coding transcript identified by NONCODE: Linc	NonCoding
TC0200003636.rn.1	15.74	15.07	-1.58	0.0057	0.526	fleyblo	Unannotated AceView Transcript	Unassigned
TC0200003682.rn.1	16.9	16.3	-1.51	0.02	0.5499	pleycher; vyku	Unannotated AceView Transcript	Unassigned
TC0200003705.rn.1	17.69	17.19	-1.41	0.0414	0.6063	fablar	Unannotated AceView Transcript	Unassigned
TC0200003709.rn.1	15.77	15.02	-1.67	0.007	0.526	ferblar	Unannotated AceView Transcript	Pseudogene
TC0200003728.rn.1	16.58	16.01	-1.49	0.0362	0.5873	koblar	Unannotated AceView Transcript	Unassigned
TC0200003744.rn.1	14.53	13.81	-1.64	0.0054	0.526			NonCoding
TC0200003750.rn.1	12.46	11.92	-1.45	0.0124	0.526	rawblar	Unannotated AceView Transcript	Unassigned
TC0200004225.rn.1	6.43	5.93	-1.41	0.0469	0.6289			NonCoding
TC0200004278.rn.1	14.07	13.39	-1.6	0.0042	0.526			NonCoding
TC0200004285.rn.1	5.19	5.77	1.49	0.0454	0.6215	LOC102550637	uncharacterized LOC102550637	NonCoding
TC0200004335.rn.1	15.74	15.07	-1.58	0.0057	0.526	feybley	Unannotated AceView Transcript	Unassigned
TC0200004788.rn.1	5.66	5.11	-1.47	0.0039	0.526	NONMMUG028082	Non-coding transcript identified by NONCODE: Sense No Exonic	NonCoding
TC0200004792.rn.1	5.59	4.91	-1.6	0.0026	0.526	NONMMUG028087	Non-coding transcript identified by NONCODE: Sense No Exonic	NonCoding
TC0200004795.rn.1	16.8	16.24	-1.48	0.0149	0.5303	plozer	Unannotated AceView Transcript	Unassigned
TC0200004801.rn.1	17.62	17.04	-1.49	0.0312	0.575	forfla	Unannotated AceView Transcript	Unassigned
TC0200004806.rn.1	17.21	16.64	-1.49	0.0347	0.5812	DUF1725.105	Unannotated AceView Transcript	Unassigned
TC0200004840.rn.1	6.87	6.15	-1.65	0.0139	0.526	nufla	Unannotated AceView Transcript	Unassigned
TC0200004900.rn.1	4.35	5.06	1.64	0.0233	0.5582	ENSMUSG00000087997	predicted gene, 25056	Small_RNA
TC0200004939.rn.1	4.84	5.63	1.73	0.0117	0.526	uc008ruq.1	cDNA, clone:Y0G0115L15, strand:unspecified.	NonCoding
TC0200004942.rn.1	12.57	13.1	1.44	0.0026	0.526	Tnni3k	TNNI3 interacting kinase; ENCODES a protein that exhibits protein C-terminus binding (ortholog) AND protein kinase activity (ortholog) AND troponin I binding (ortholog) AND INVOLVED IN protein phosphorylation (ortholog) AND FOUND IN cytoplasm (ortholog) AND nucleus (ortholog) AND INTERACTS WITH benzo[a]pyrene (ortholog) AND disodium selenite (ortholog) AND pirinixic acid (ortholog)	Coding
TC0200004967.rn.1	17.69	17.19	-1.41	0.0414	0.6063	gerfly	Unannotated AceView Transcript	Unassigned
TC0300000005.rn.1	15.17	14.49	-1.6	0.0064	0.526	gorchu	Unannotated AceView Transcript	Unassigned
TC0300000024.rn.1	17.08	16.21	-1.83	0.0031	0.526			Precursor_microRNA
TC0300000049.rn.1	4.56	4.04	-1.43	0.0156	0.5303	pochu	Unannotated AceView Transcript	Unassigned
TC0300000101.rn.1	5.22	4.73	-1.41	0.0158	0.5303	shawchu	Unannotated AceView Transcript	Unassigned
TC0300000159.rn.1	4	4.59	1.51	0.0108	0.526	LOC102555176	uncharacterized LOC102555176	NonCoding
TC0300000268.rn.1	8.26	8.78	1.44	0.0039	0.526	Sh2d3c	SH2 domain containing 3C; SH2 domain containing 3C (Sh2d3c), mRNA; ENCODES a protein that exhibits guanyl-nucleotide exchange factor activity (inferred) AND INVOLVED IN positive regulation of GTPase activity (inferred) AND small GTPase mediated signal transduction (inferred) AND FOUND IN intracellular (inferred) AND INTERACTS WITH 2 3 7 8-tetrachlorodibenzodioxine AND C60 fullerene AND 17alpha-et…	Coding
TC0300000297.rn.1	4.85	4.33	-1.44	0.0433	0.6138	NONMMUG022684	Non-coding transcript identified by NONCODE: Linc	NonCoding
TC0300000322.rn.1	4.98	5.68	1.63	0.0059	0.526	Ptgs1	prostaglandin-endoperoxide synthase 1; ENCODES a protein that exhibits lipid binding AND prostaglandin-endoperoxide synthase activity (ortholog) AND INVOLVED IN aging AND learning AND maintenance of blood-brain barrier AND PARTICIPATES IN cyclooxygenase mediated pathway of arachidonic acid metabolism AND paracetamol drug pathway AND prostanoid biosynthetic pathway AND ASSOCIATED WITH Alzheimer Di…	Coding
TC0300000329.rn.1	3.3	3.94	1.56	0.0054	0.526	Olr397	olfactory receptor 397; ENCODES a protein that exhibits G-protein coupled receptor activity (inferred) AND olfactory receptor activity (inferred) AND INVOLVED IN detection of chemical stimulus involved in sensory perception of smell (inferred) AND G-protein coupled receptor signaling pathway (inferred) AND FOUND IN integral component of membrane (inferred) AND plasma membrane (inferred) AND INTER…	Coding
TC0300000356.rn.1	17.45	16.88	-1.49	0.0273	0.5593	seezar	Unannotated AceView Transcript	Unassigned
TC0300000399.rn.1	3.99	3.46	-1.44	0.0366	0.5895			Coding
TC0200004760.rn.1	5.37	4.87	-1.41	0.0308	0.5742	NONMMUG028047	Non-coding transcript identified by NONCODE: Linc, Non-coding transcript identified by Luo, et al.	NonCoding
TC0300000417.rn.1	16.89	16.32	-1.48	0.0192	0.5469	spager	Unannotated AceView Transcript	Unassigned
TC0200004751.rn.1	6.93	6.1	-1.78	0.0181	0.5415	NONMMUG028022	Non-coding transcript identified by NONCODE: Sense No Exonic	NonCoding
TC0200004740.rn.1	15.75	15.09	-1.58	0.0107	0.526	blarbloy	Unannotated AceView Transcript	Unassigned
TC0200004346.rn.1	18.55	18.04	-1.42	0.0243	0.5593	DUF1725.40	Unannotated AceView Transcript	Unassigned
TC0200004422.rn.1	12.59	11.76	-1.77	0.0086	0.526	gloybley	Unannotated AceView Transcript	Unassigned
TC0200004431.rn.1	7.43	6.62	-1.75	0.0342	0.5781	NONMMUG027604	Non-coding transcript identified by NONCODE: Antisense	NonCoding
TC0200004454.rn.1	9.4	8.86	-1.45	0.0044	0.526	Gstm1	glutathione S-transferase mu 1; ENCODES a protein that exhibits glutathione transferase activity AND nickel cation binding AND protein homodimerization activity AND INVOLVED IN glutathione metabolic process AND response to amino acid AND response to antibiotic AND PARTICIPATES IN glutathione conjugation pathway AND glutathione metabolic pathway AND phase I biotransformation pathway via cytochrome…	Coding
TC0200004515.rn.1	17.57	16.98	-1.5	0.0255	0.5593	slobey	Unannotated AceView Transcript	Unassigned
TC0200004548.rn.1	6.37	5.57	-1.74	0.0113	0.526	NONMMUG027742	Non-coding transcript identified by NONCODE: Sense No Exonic	NonCoding
TC0200004550.rn.1	16.97	16.23	-1.68	0.0112	0.526	reyblor	Unannotated AceView Transcript	Unassigned
TC0200004551.rn.1	12.77	12.21	-1.48	0.0341	0.5781	rorblor	Unannotated AceView Transcript	Unassigned
TC0200004558.rn.1	14.46	13.84	-1.54	0.0243	0.5593	werblor	Unannotated AceView Transcript	Unassigned
TC0200004559.rn.1	4.05	4.8	1.68	0.0017	0.526	NONMMUG027769	Non-coding transcript identified by NONCODE: Linc, Non-coding transcript identified by Luo, et al.	NonCoding
TC0200004603.rn.1	15.74	15.07	-1.58	0.0057	0.526	pleyblor	Unannotated AceView Transcript	Unassigned
TC0200004624.rn.1	16.52	15.95	-1.48	0.0071	0.526	bazaw; DUF1725.483	Unannotated AceView Transcript	Unassigned
TC0200004625.rn.1	16.88	16.12	-1.7	0.0078	0.526	bleevar; smoyblor; swoyzar	Unannotated AceView Transcript	Unassigned
TC0200004626.rn.1	18.71	18.2	-1.42	0.0273	0.5593	fawfy	Unannotated AceView Transcript	Unassigned
TC0200004642.rn.1	4.5	3.75	-1.67	0.0003	0.526	ENSMUSG00000086679; uc008rgq.1	predicted gene 15551, Non-coding transcript identified by NONCODE: Antisense, novel transcript; predicted gene 15551	NonCoding
TC0200004644.rn.1	4.05	4.54	1.4	0.0323	0.5766	NONMMUG027872	Non-coding transcript identified by NONCODE: Linc	NonCoding
TC0200004682.rn.1	16.3	15.77	-1.44	0.0237	0.5593	sawblor	Unannotated AceView Transcript	Unassigned
TC0200004683.rn.1	15.62	15.05	-1.48	0.0112	0.526	glarshoy	Unannotated AceView Transcript	Unassigned
TC0200004710.rn.1	17.09	16.45	-1.56	0.0043	0.526			Coding
TC0200004716.rn.1	6.86	6.08	-1.72	0.0119	0.526	ENSMUSG00000089510	predicted gene, 25307	Small_RNA
TC0200004721.rn.1	17.57	17.02	-1.47	0.028	0.5626	zeerer	Unannotated AceView Transcript	Unassigned
TC0200004744.rn.1	5.6	4.93	-1.59	0.0245	0.5593	KnowTID_00005205; KnowTID_00005206	Non-coding transcript identified by Luo, et al., Non-coding transcript identified by NONCODE: Linc	NonCoding
TC0200000533.rn.1	4.42	3.84	-1.5	0.0102	0.526	NONMMUG014023	Non-coding transcript identified by NONCODE: Linc, Non-coding transcript identified by Luo, et al.	NonCoding
TC0200000507.rn.1	3.3	4.03	1.65	0.0118	0.526	KnowTID_00002660	Non-coding transcript identified by Luo, et al., Non-coding transcript identified by NONCODE: Linc	NonCoding
TC0200000495.rn.1	4.83	5.37	1.46	0.0069	0.526	NONMMUG013960	Non-coding transcript identified by NONCODE: Linc	NonCoding
TC0100002440.rn.1	17.1	16.44	-1.57	0.0315	0.575	zuvee	Unannotated AceView Transcript	Unassigned
TC0100002456.rn.1	18.1	17.54	-1.47	0.0191	0.5454	DUF1725.240	Unannotated AceView Transcript	Unassigned
TC0100002519.rn.1	13.43	12.84	-1.51	0.008	0.526			Pseudogene
TC0100002550.rn.1	16.95	16.3	-1.56	0.0139	0.526	bluva	Unannotated AceView Transcript	Unassigned
TC0100002556.rn.1	4.94	4.13	-1.75	0.0014	0.526	ENSMUSG00000089555	microRNA 1933	Precursor_microRNA
TC0100002563.rn.1	17.4	16.88	-1.43	0.0456	0.6228	LOC685927	hypothetical protein LOC685927	Unassigned
TC0100002584.rn.1	4.81	4.06	-1.68	0.001	0.526	sugley	Unannotated AceView Transcript	Unassigned
[truncated: 1,182 more rows]

## Sheet: male 1 mo 1.4f 0.05p genes
Supplementary Data S1
Cheung et al.
Male data
#%result_name=MALE neonatal CIH extraction batching plus 5moC
#%array_type=RTA-1_0
#%annotation=RTA-1_0.r3.na36.1.rn6.a1.transcript.csv
#%comparison=Male 1 mo CIH vs Male 1 mo Control
ID	Male 1 mo Control Avg (log2)	Male 1 mo CIH Avg (log2)	Fold Change	P-val	FDR P-val	Gene Symbol	Description	Group
TC0100004151.rn.1	7.16	3.73	-10.78	0.0165	0.4524	ENSMUSG00000088978	predicted gene, 23757	Ribosomal
TC0800000657.rn.1	9.56	6.86	-6.51	0.0063	0.4054	kloru	Unannotated AceView Transcript	Unassigned
TC0400002408.rn.1	16.53	13.87	-6.3	0.0141	0.4413	Pdk4	pyruvate dehydrogenase kinase, isozyme 4; ENCODES a protein that exhibits ATP binding AND pyruvate dehydrogenase (acetyl-transferring) kinase activity AND protein kinase activity (ortholog) AND INVOLVED IN protein phosphorylation AND cellular response to fatty acid (ortholog) AND cellular response to starvation (ortholog) AND PARTICIPATES IN pyruvate metabolic pathway AND FOUND IN mitochondrion A…	Coding
TC0200002843.rn.1	7.62	4.99	-6.19	0.0424	0.5341	Mir325	microRNA 325, microRNA 325 (Mir325), microRNA.	Precursor_microRNA
TC0M00000007.rn.1	7.36	4.81	-5.87	0.0158	0.4479			tRNA
TC0300000909.rn.1	12.44	10.27	-4.5	0.0002	0.2786	NONMMUG023514	Non-coding transcript identified by NONCODE: Antisense	NonCoding
TC0200000155.rn.1	10.11	8.06	-4.16	2.09E-05	0.2764	kyshey	Unannotated AceView Transcript	Unassigned
TC0400000821.rn.1	7.61	5.6	-4.02	0.0116	0.4302	NONMMUG035219	Non-coding transcript identified by NONCODE: Linc	NonCoding
TC1900001707.rn.1	8.81	6.81	-4.01	0.0133	0.4337	uc029sop.1	non-coding RNA, oocyte_clustered_small_RNA10143, complete sequence.	NonCoding
TC1500000635.rn.1	4.88	2.89	-3.98	0.0108	0.4278	NONMMUG013150	Non-coding transcript identified by NONCODE: Linc, Non-coding transcript identified by Luo, et al.	NonCoding
TC1200000390.rn.1	9.45	7.47	-3.94	0.0002	0.2764	Serpine1	serpin peptidase inhibitor, clade E (nexin, plasminogen activator inhibitor type 1), member 1; ENCODES a protein that exhibits protease binding AND serine-type endopeptidase inhibitor activity AND receptor binding (ortholog) AND INVOLVED IN cellular response to ATP AND cellular response to cAMP AND cellular response to cGMP AND PARTICIPATES IN oxygen homeostasis pathway AND hypoxia inducible fact…	Coding
TC0100001421.rn.1	6.16	4.19	-3.9	0.0267	0.4879	Klk10	kallikrein related-peptidase 10; ENCODES a protein that exhibits serine-type endopeptidase activity (inferred) AND INVOLVED IN proteolysis (inferred) AND ASSOCIATED WITH Breast Neoplasms (ortholog) AND Carcinoma Intraductal Noninfiltrating (ortholog) AND Ovarian Neoplasms (ortholog) AND INTERACTS WITH sodium dichromate AND zinc atom AND zinc(0)	Coding
TC0100000804.rn.1	11.98	10.02	-3.88	0.0011	0.3297	Peg3	paternally expressed 3	Coding
TC0100005754.rn.1	8.76	6.81	-3.87	0.0095	0.418	LOC102553828	spermatogenesis-associated protein 13-like	Coding
TC0800002484.rn.1	11.76	9.83	-3.82	0.0489	0.5529	Zbtb16	zinc finger and BTB domain containing 16; ENCODES a protein that exhibits double-stranded DNA binding AND protein C-terminus binding AND protein domain specific binding AND INVOLVED IN embryonic digit morphogenesis AND embryonic hindlimb morphogenesis AND protein localization to nucleus AND PARTICIPATES IN angiotensin II signaling pathway via AT2 receptor AND acute myeloid leukemia pathway AND AS…	Coding
TC2000001423.rn.1	9.89	7.96	-3.8	0.024	0.4808	Rhobtb1	Rho-related BTB domain containing 1; ENCODES a protein that exhibits GTP binding (inferred) AND INVOLVED IN small GTPase mediated signal transduction (inferred) AND PARTICIPATES IN ubiquitin/proteasome degradation pathway AND FOUND IN intracellular (inferred) AND INTERACTS WITH C60 fullerene AND cefaloridine AND furan; rho-related BTB domain-containing protein 1 [Source:RefSeq peptide;Acc:NP_0011…	Coding
TC0300000907.rn.1	14.27	12.37	-3.75	0.0004	0.292	kycher	Unannotated AceView Transcript	Unassigned
TC0400000822.rn.1	9.23	7.34	-3.69	0.0306	0.5007	klarzu	Unannotated AceView Transcript	Unassigned
TC0300000908.rn.1	13.31	11.43	-3.69	0.0003	0.2877	ENSMUSG00000086354	predicted gene 13938, Non-coding transcript identified by NONCODE: Antisense, novel transcript	NonCoding
TC1600001672.rn.1	12.06	10.19	-3.67	0.0011	0.3297	Fat1	FAT atypical cadherin 1; ENCODES a protein that exhibits calcium ion binding (inferred) AND INVOLVED IN actin filament organization (ortholog) AND establishment or maintenance of cell polarity (ortholog) AND single organismal cell-cell adhesion (ortholog) AND FOUND IN cell junction (ortholog) AND cell-cell junction (ortholog) AND extracellular vesicular exosome (ortholog) AND INTERACTS WITH 17alp…	Coding
TC0600001778.rn.1	7.57	5.71	-3.63	0.009	0.4162	chyto	Unannotated AceView Transcript	Unassigned
TC0500002256.rn.1	9.08	7.22	-3.62	0.041	0.53	rorwoy; snovaw	Unannotated AceView Transcript	Unassigned
TC0800002772.rn.1	11.02	9.18	-3.59	0.0001	0.2764	Hacd3	3-hydroxyacyl-CoA dehydratase 3	Coding
TC0900002529.rn.1	6.46	4.62	-3.59	0.0391	0.5242	ENSMUSG00000080345	predicted gene, 24586	Precursor_microRNA
TC0400000193.rn.1	7.45	5.61	-3.58	0.0278	0.4914	NONMMUG031827	Non-coding transcript identified by NONCODE: Sense No Exonic	NonCoding
TC0300002936.rn.1	7.24	5.41	-3.56	0.0185	0.4659	swacho	Unannotated AceView Transcript	Unassigned
TC1500000484.rn.1	14.76	12.95	-3.51	3.81E-05	0.2764			Coding
TC0100002143.rn.1	9.25	7.44	-3.5	0.004	0.3859	boyglee	Unannotated AceView Transcript	Unassigned
TC0200000365.rn.1	4.47	2.69	-3.43	0.001	0.3283	NONMMUG011943	Non-coding transcript identified by NONCODE: Linc	NonCoding
TC0900001618.rn.1	10.92	9.15	-3.4	0.0002	0.2786	uc011xod.1; uc029rgu.1; uc029rym.1; uc012ahk.1; uc012atz.2	non-coding RNA, oocyte_clustered_small_RNA5244, complete sequence.	NonCoding
TC1500000486.rn.1	14.18	12.42	-3.38	0.0002	0.2786	veyja	Unannotated AceView Transcript	Unassigned
TC0200001245.rn.1	5.09	3.37	-3.3	0.0288	0.4947	NONMMUG026725	Non-coding transcript identified by NONCODE: Linc	NonCoding
TC1300001209.rn.1	7.09	5.37	-3.3	0.005	0.3925	larker	Unannotated AceView Transcript	Unassigned
TC0300000686.rn.1	4.83	3.12	-3.28	0.0015	0.3719	LOC102549924	uncharacterized LOC102549924	NonCoding
TC1000002154.rn.1	5.39	3.72	-3.19	0.0019	0.3725	veemer	Unannotated AceView Transcript	Unassigned
TC1800000750.rn.1	8.95	7.3	-3.14	0.0038	0.3859	NONMMUG020212	Non-coding transcript identified by NONCODE: Antisense	NonCoding
TC1000002918.rn.1	6.06	4.41	-3.14	0.0241	0.4808	ENSMUSG00000086536	predicted gene 12264, novel transcript	NonCoding
TC0600000766.rn.1	8.79	7.16	-3.08	0.0268	0.4879	swuter	Unannotated AceView Transcript	Unassigned
TC0500002249.rn.1	10.2	8.58	-3.07	0.0449	0.5408	Penk	proenkephalin; ENCODES a protein that exhibits opioid peptide activity (inferred) AND INVOLVED IN aggressive behavior AND behavioral fear response AND locomotory behavior AND FOUND IN extracellular region (inferred) AND INTERACTS WITH (S)-amphetamine AND 17alpha-ethynylestradiol AND 17beta-estradiol; proenkephalin (Penk), mRNA.	Coding
TC0800000485.rn.1	5	3.38	-3.06	0.0209	0.4729	LOC100910335	INTERACTS WITH crocidolite asbestos (ortholog)	Coding
TC0200004877.rn.1	4.91	3.3	-3.06	0.0097	0.4182	KnowTID_00005219	Non-coding transcript identified by Luo, et al., Non-coding transcript identified by NONCODE: Linc	NonCoding
TC0100007927.rn.1	13.58	11.97	-3.06	0.0022	0.373	Gpam	glycerol-3-phosphate acyltransferase, mitochondrial; ENCODES a protein that exhibits glycerol-3-phosphate O-acyltransferase activity AND INVOLVED IN cellular response to insulin stimulus AND positive regulation of triglyceride biosynthetic process AND response to activity AND PARTICIPATES IN glycerolipid metabolic pathway AND glycerophospholipid metabolic pathway AND ASSOCIATED WITH Nephrotic Syn…	Coding
TC2000000948.rn.1	8.34	6.74	-3.03	0.0334	0.5093	uc029rbz.1	non-coding RNA, oocyte_clustered_small_RNA4900, complete sequence.	NonCoding
TC1600000831.rn.1	8.27	6.68	-3.01	0.0399	0.5272	slawgor	Unannotated AceView Transcript	Unassigned
TC0200002718.rn.1	11.88	10.3	-3.01	0.002	0.3725	Map1b	microtubule-associated protein 1B; ENCODES a protein that exhibits actin binding AND microtubule binding AND phospholipid binding AND INVOLVED IN cellular response to growth factor stimulus AND cellular response to peptide hormone stimulus AND developmental maturation AND PARTICIPATES IN Reelin signaling pathway AND ASSOCIATED WITH Brain Injuries AND Hypothyroidism AND Seizures AND FOUND IN axon …	Coding
TC0400000516.rn.1	12.78	11.19	-3	0.0031	0.3859	Flnc	filamin C, gamma; ENCODES a protein that exhibits ankyrin binding AND cytoskeletal protein binding (ortholog) AND INVOLVED IN muscle fiber development (ortholog) AND PARTICIPATES IN integrin mediated signaling pathway AND mitogen activated protein kinase signaling pathway AND ASSOCIATED WITH Filaminopathy autosomal dominant (ortholog) AND FOUND IN sarcolemma AND sarcoplasm AND cytoplasm (ortholog…	Coding
TC0600003251.rn.1	7.24	5.66	-3	0.0008	0.3283	Ahnak2; kleyvu; klorvu	AHNAK nucleoprotein 2 [Source:RGD Symbol;Acc:1309696]; Unannotated AceView Transcript	Coding
TC1700000613.rn.1	9.39	7.81	-2.99	0.0084	0.41	sheyga	Unannotated AceView Transcript	Unassigned
TC1700000870.rn.1	10.16	8.58	-2.99	5.32E-05	0.2764	jygu	Unannotated AceView Transcript	Unassigned
TC0600003203.rn.1	9.32	7.75	-2.98	0.0077	0.4077			NonCoding
TC0700000729.rn.1	12.11	10.54	-2.97	0.0071	0.4077	leysaw	Unannotated AceView Transcript	Unassigned
TC0400000131.rn.1	5.73	4.17	-2.95	0.0217	0.4755	ENSMUSG00000088170	predicted gene, 25219, Non-coding transcript identified by NONCODE: Antisense	NonCoding
TC1700001060.rn.1	7.22	5.67	-2.94	0.0185	0.4659	NONMMUG022037	Non-coding transcript identified by NONCODE: Sense No Exonic	NonCoding
TC0900000714.rn.1	9.09	7.53	-2.94	0.006	0.4014	lynoy	Unannotated AceView Transcript	Unassigned
TC0800002571.rn.1	4.92	3.37	-2.94	0.0087	0.4128	uc009pno.2	RNA for germline small RNA gsRNA178, complete sequence.	NonCoding
TC1100000270.rn.1	7.26	5.71	-2.93	0.0007	0.3283	Slc5a3	solute carrier family 5 (sodium/myo-inositol cotransporter), member 3; INVOLVED IN inositol metabolic process (ortholog) AND myo-inositol transport (ortholog) AND peripheral nervous system development (ortholog) AND INTERACTS WITH 17alpha-ethynylestradiol AND 2 3 7 8-tetrachlorodibenzodioxine AND 2 4-dinitrotoluene	Coding
TC0500002585.rn.1	8.17	6.64	-2.88	0.0294	0.4965	Gag_p30.13	Unannotated AceView Transcript	Unassigned
TC0100001086.rn.1	9.07	7.55	-2.86	0.0127	0.4337	NCBI_Gene:100862251	PREDICTED: uncharacterized LOC100862251 (LOC100862251), miscRNA.	NonCoding
TC1500001824.rn.1	6.61	5.09	-2.86	0.0027	0.3774	NONMMUG013119	Non-coding transcript identified by NONCODE: Antisense	NonCoding
TC0400000010.rn.1	4.85	3.34	-2.86	0.0015	0.3725	NONMMUG032039	Non-coding transcript identified by NONCODE: Linc	NonCoding
TC1300002280.rn.1	14.75	13.23	-2.85	0.002	0.3725	Atp1a2	ATPase, Na+/K+ transporting, alpha 2 polypeptide; ATPase, Na+/K+ transporting, alpha 2 polypeptideATPase, Na+/K+ transporting, alpha 4 polypeptide; ENCODES a protein that exhibits ATP binding AND cation-transporting ATPase activity AND sodium:potassium-exchanging ATPase activity AND INVOLVED IN ATP hydrolysis coupled proton transport AND cellular response to mechanical stimulus AND potassium ion …	Coding
TC0700003019.rn.1	8.2	6.69	-2.85	0.0057	0.3989	NONMMUG014364	Non-coding transcript identified by NONCODE: Sense No Exonic	NonCoding
TC1400000699.rn.1	5.91	4.41	-2.84	0.0028	0.3852	NONMMUG032380	Non-coding transcript identified by NONCODE: Sense No Exonic	NonCoding
TC1100000060.rn.1	4.91	3.4	-2.83	0.0124	0.4337	NONMMUG016893	Non-coding transcript identified by NONCODE: Sense No Exonic	NonCoding
TC1300000394.rn.1	5.51	4.01	-2.83	0.002	0.3725	NONMMUG001924	Non-coding transcript identified by NONCODE: Sense No Exonic	NonCoding
TC0900000111.rn.1	8.42	6.92	-2.83	0.0024	0.3762	NONMMUG018602	Non-coding transcript identified by NONCODE: Antisense	NonCoding
TC1700001188.rn.1	7.25	5.75	-2.82	0.0135	0.4354	NONMMUG011256	Non-coding transcript identified by NONCODE: Linc	NonCoding
TC0100006616.rn.1	7.18	5.69	-2.82	0.0431	0.5349	ENSMUSG00000089375	small nucleolar RNA, C/D box 107	Small_RNA
TC0600000402.rn.1	6.02	4.52	-2.81	0.0085	0.4105	snytaw	Unannotated AceView Transcript	Unassigned
TC0100000122.rn.1	16.72	15.23	-2.81	0.0425	0.5341			Precursor_microRNA
TC0100000123.rn.1	16.72	15.23	-2.81	0.0425	0.5341			Precursor_microRNA
TC0500000828.rn.1	16.72	15.23	-2.81	0.0425	0.5341			Precursor_microRNA
TC0600000365.rn.1	16.72	15.23	-2.81	0.0425	0.5341			Precursor_microRNA
TC1400000565.rn.1	16.72	15.23	-2.81	0.0425	0.5341			Precursor_microRNA
TC1400000573.rn.1	16.72	15.23	-2.81	0.0425	0.5341			Precursor_microRNA
TC1400001813.rn.1	16.72	15.23	-2.81	0.0425	0.5341			Precursor_microRNA
TC1300001698.rn.1	6.92	5.43	-2.81	0.0158	0.4475	slakoy	Unannotated AceView Transcript	Unassigned
TC0300000540.rn.1	5.24	3.76	-2.79	0.0006	0.3282	NONMMUG022917	Non-coding transcript identified by NONCODE: Sense No Exonic	NonCoding
TC0400001856.rn.1	6.21	4.74	-2.78	0.0106	0.425			Precursor_microRNA
TC0500003291.rn.1	10.07	8.61	-2.77	0.0109	0.4278	Acot11	acyl-CoA thioesterase 11; ENCODES a protein that exhibits lipid binding (inferred) AND INVOLVED IN response to cold (inferred) AND FOUND IN extracellular vesicular exosome (ortholog) AND INTERACTS WITH 17beta-estradiol (ortholog) AND aflatoxin B1 (ortholog) AND all-trans-retinoic acid (ortholog)	Coding
TC0600000533.rn.1	5.01	3.55	-2.75	0.0009	0.3283	NONMMUG008703	Non-coding transcript identified by NONCODE: Antisense	NonCoding
TC1500000608.rn.1	8.78	7.32	-2.75	0.0066	0.4057	Spata13	spermatogenesis associated 13; ENCODES a protein that exhibits guanyl-nucleotide exchange factor activity (ortholog) AND Rac guanyl-nucleotide exchange factor activity (ortholog) AND INVOLVED IN cell migration (ortholog) AND filopodium assembly (ortholog) AND lamellipodium assembly (ortholog) AND FOUND IN cytoplasm (ortholog) AND filopodium (ortholog) AND lamellipodium (ortholog) AND INTERACTS WI…	Coding
TC1200001838.rn.1	8.46	7.01	-2.74	0.0037	0.3859	Mn1	meningioma 1; INVOLVED IN intramembranous ossification (ortholog) AND ASSOCIATED WITH Leukemia Myeloid (ortholog) AND Meningioma (ortholog) AND INTERACTS WITH benzo[a]pyrene AND 2 3 7 8-tetrachlorodibenzodioxine (ortholog) AND actinomycin D (ortholog)	Coding
TC1200000152.rn.1	11.79	10.35	-2.72	0.0004	0.3118	Flt1	FMS-related tyrosine kinase 1	Coding
TC0200002125.rn.1	9.18	7.74	-2.7	0.0079	0.4088	slorblor	Unannotated AceView Transcript	Unassigned
TC0600000415.rn.1	5.07	3.64	-2.69	0.0407	0.5291	NONMMUG008500	Non-coding transcript identified by NONCODE: Linc, Non-coding transcript identified by Luo, et al.	NonCoding
TC1400000324.rn.1	4.09	2.67	-2.69	0.0051	0.3938	NONMMUG032897	Non-coding transcript identified by NONCODE: Sense No Exonic	NonCoding
TC0100006196.rn.1	5.57	4.14	-2.68	0.0026	0.3774			Pseudogene
TC1500000487.rn.1	14.54	13.12	-2.68	0.0001	0.2764	vorja	Unannotated AceView Transcript	Coding
TC0100002036.rn.1	6.81	5.39	-2.68	0.02	0.4708			NonCoding
TC0400003355.rn.1	6.89	5.48	-2.66	0.0132	0.4337	NONMMUG036029	Non-coding transcript identified by NONCODE: Antisense	NonCoding
TC0100002560.rn.1	4.5	3.08	-2.66	0.0157	0.4474	LOC102546656	uncharacterized LOC102546656	NonCoding
TC0400003158.rn.1	13	11.59	-2.66	0.0326	0.5064	Hk2	hexokinase 2; ENCODES a protein that exhibits ATP binding AND glucose binding AND hexokinase activity AND INVOLVED IN carbohydrate phosphorylation AND lactation AND response to ischemia AND PARTICIPATES IN hypoxia inducible factor pathway AND altered galactose metabolic pathway AND amino sugar metabolic pathway AND ASSOCIATED WITH Obesity AND Diabetes Mellitus Type 2 (ortholog) AND FOUND IN mitoc…	Coding
TC0500002294.rn.1	7.11	5.7	-2.66	0.0114	0.4294	geevee	Unannotated AceView Transcript	Unassigned
TC1100001774.rn.1	6.01	4.6	-2.66	5.76E-05	0.2764	NONMMUG016240	Non-coding transcript identified by NONCODE: Sense No Exonic	NonCoding
TC0200004168.rn.1	8.21	6.8	-2.65	0.0422	0.5341	Gag_p30.22	Unannotated AceView Transcript	Unassigned
TC0800003274.rn.1	8.07	6.66	-2.64	0.0325	0.5057	RGD1310507	similar to RIKEN cDNA 1300017J02; ENCODES a protein that exhibits ferric iron binding (inferred) AND INVOLVED IN cellular iron ion homeostasis (inferred) AND iron ion transport (inferred) AND FOUND IN extracellular region (inferred) AND INTERACTS WITH 2 3 7 8-tetrachlorodibenzodioxine AND chloroprene AND rotenone	Coding
TC1800001512.rn.1	7.46	6.06	-2.64	0.0033	0.3859	swawfo	Unannotated AceView Transcript	Unassigned
TC0100001301.rn.1	5.72	4.32	-2.64	0.0168	0.4544			Coding
TC1600001738.rn.1	6.38	4.98	-2.64	0.0021	0.3725	NONMMUG040357	Non-coding transcript identified by NONCODE: Linc	NonCoding
TC0400003094.rn.1	7.08	5.68	-2.64	0.0218	0.4755	NONMMUG035685	Non-coding transcript identified by NONCODE: Sense No Exonic	NonCoding
TC1400000369.rn.1	6.29	4.9	-2.62	0.011	0.4279	gorka	Unannotated AceView Transcript	Unassigned
TC0400000059.rn.1	9.41	8.02	-2.62	0.0134	0.4352	Gag_p30.15	Unannotated AceView Transcript	Unassigned
TC0700000728.rn.1	11.68	10.29	-2.61	0.0021	0.3725	LOC688895	hypothetical protein LOC688895protein tyrosine phosphatase, receptor type, B	Unassigned
TC0300000617.rn.1	11.03	9.65	-2.61	0.0002	0.2786	Gpd2	glycerol-3-phosphate dehydrogenase 2; glycerol-3-phosphate dehydrogenase 2, mitochondrialhypothetical protein LOC680324; ENCODES a protein that exhibits glycerol-3-phosphate dehydrogenase [NAD+] activity AND INVOLVED IN glycerol-3-phosphate metabolic process AND NADH metabolic process AND camera-type eye development (ortholog) AND PARTICIPATES IN glycerophospholipid metabolic pathway AND ASSOCIAT…	Coding
TC1600000845.rn.1	8.04	6.66	-2.6	0.0488	0.5525	LOC100910163; LOC684871	uncharacterized LOC100910163; similar to Protein C8orf4 (Thyroid cancer protein 1) (TC-1), mRNA (cDNA clone MGC:188085 IMAGE:7130655), complete cds.; INTERACTS WITH 17beta-estradiol (ortholog) AND 2 3 7 8-tetrachlorodibenzodioxine (ortholog) AND aflatoxin B1 (ortholog)	Coding
TC0M00000008.rn.1	17.74	16.36	-2.6	0.0117	0.4311			tRNA
TC0400000713.rn.1	4.9	3.53	-2.6	0.0176	0.4592	V-set.61	Unannotated AceView Transcript	Unassigned
TC1700002028.rn.1	16.91	15.53	-2.6	0.0001	0.2764	Ryr2	ryanodine receptor 2, cardiac; ENCODES a protein that exhibits calcium-induced calcium release activity AND ryanodine-sensitive calcium-release channel activity AND scaffold protein binding AND INVOLVED IN calcium ion transmembrane transport AND cytosolic calcium ion homeostasis AND ion transmembrane transport AND PARTICIPATES IN calcium transport pathway AND calcium/calcium-mediated signaling pa…	Coding
TC0100007084.rn.1	7.53	6.16	-2.6	0.0173	0.4578	NONMMUG020616	Non-coding transcript identified by NONCODE: Antisense	NonCoding
TC0700000675.rn.1	5.26	3.88	-2.59	0.0197	0.4708	NONMMUG004684	Non-coding transcript identified by NONCODE: Sense No Exonic	NonCoding
TC1800000680.rn.1	7.41	6.04	-2.59	0.0071	0.4077	veefar	Unannotated AceView Transcript	Unassigned
TC0900001760.rn.1	4.85	3.49	-2.58	0.0399	0.5272	NONMMUG000308	Non-coding transcript identified by NONCODE: Linc, Non-coding transcript identified by Luo, et al.	NonCoding
TC0300003136.rn.1	8.42	7.05	-2.57	0.0156	0.4461	rorchaw	Unannotated AceView Transcript	Unassigned
TC0600001074.rn.1	6.87	5.5	-2.57	0.0023	0.3732	uc011ymo.2; uc029rtw.1	non-coding RNA, oocyte_clustered_small_RNA7189, complete sequence.; non-coding RNA, oocyte_clustered_small_RNA7203, complete sequence.	NonCoding
TC1400001984.rn.1	5.45	4.09	-2.57	0.0124	0.4337	NONMMUG032326	Non-coding transcript identified by NONCODE: Sense No Exonic	NonCoding
TC1600000119.rn.1	10.48	9.12	-2.57	0.0046	0.3901	gloygaw	Unannotated AceView Transcript	Unassigned
TC0400000669.rn.1	8.34	6.98	-2.57	0.0031	0.3859	korzu	Unannotated AceView Transcript	Unassigned
TC0900000118.rn.1	15.41	14.05	-2.56	0.0169	0.4551	Plin4	FOUND IN lipid particle (ortholog) AND plasma membrane (ortholog) AND INTERACTS WITH (2 4 5-trichlorophenoxy)acetic acid (ortholog) AND 17beta-estradiol (ortholog) AND 2 3 7 8-tetrachlorodibenzodioxine (ortholog)	Coding
TC0700000367.rn.1	4.9	3.54	-2.55	0.0075	0.4077	uc007goj.2	piRNA piR-769, complete sequence.	NonCoding
TC1500001567.rn.1	6.72	5.37	-2.55	0.0009	0.3283	bawjo	Unannotated AceView Transcript	Unassigned
TC1000000011.rn.1	10.51	9.16	-2.55	0.007	0.4077	Myh11	myosin, heavy chain 11, smooth muscle; myosin, heavy chain 11, smooth muscle (Myh11), mRNA; ENCODES a protein that exhibits motor activity (ortholog) AND structural constituent of muscle (ortholog) AND INVOLVED IN cardiac muscle fiber development (ortholog) AND elastic fiber assembly (ortholog) AND smooth muscle contraction (ortholog) AND PARTICIPATES IN myocarditis pathway AND ASSOCIATED WITH Ao…	Coding
TC1600001386.rn.1	6.27	4.93	-2.54	0.0039	0.3859			Coding
TC0600001056.rn.1	5	3.66	-2.53	0.0233	0.4793	katoy	Unannotated AceView Transcript	Unassigned
TC0700003530.rn.1	5.92	4.58	-2.52	0.0174	0.4578	NCBI_Gene:100861991	PREDICTED: uncharacterized LOC100861991 (LOC100861991), miscRNA.	NonCoding
TC0300001342.rn.1	5.11	3.78	-2.52	0.0005	0.3156	LOC100909984	ankyrin repeat and BTB/POZ domain-containing protein 2-like	Coding
TC0300001891.rn.1	6.18	4.86	-2.5	0.0048	0.3902	blawshy	Unannotated AceView Transcript	Unassigned
TC1700000970.rn.1	5.15	3.83	-2.5	0.0193	0.4708	NONMMUG021910	Non-coding transcript identified by NONCODE: Sense No Exonic	NonCoding
TC1000002899.rn.1	10.09	8.77	-2.49	6.47E-05	0.2764	Obscn	obscurin, cytoskeletal calmodulin and titin-interacting RhoGEF; ENCODES a protein that exhibits ankyrin binding (ortholog) AND titin binding (ortholog) AND FOUND IN M band AND sarcomere AND Z disc AND INTERACTS WITH ammonium chloride AND cocaine AND N-nitrosodiethylamine	Coding
TC1800001515.rn.1	11.04	9.73	-2.49	0.0013	0.345	Ppargc1b	peroxisome proliferator-activated receptor gamma, coactivator 1 beta; ENCODES a protein that exhibits AF-2 domain binding (ortholog) AND estrogen receptor binding (ortholog) AND ligand-dependent nuclear receptor transcription coactivator activity (ortholog) AND INVOLVED IN response to cAMP AND response to glucocorticoid AND actin filament organization (ortholog) AND ASSOCIATED WITH Sepsis AND Ins…	Coding
TC2000000438.rn.1	9.11	7.79	-2.49	0.0046	0.3901	Pcnt	pericentrin; pericentrin (kendrin); INVOLVED IN brain morphogenesis (ortholog) AND cerebellar cortex morphogenesis (ortholog) AND cilium assembly (ortholog) AND ASSOCIATED WITH Microcephalic Osteodysplastic Primordial Dwarfism Type II (ortholog) AND FOUND IN centriolar satellite (ortholog) AND centriole (ortholog) AND centrosome (ortholog) AND INTERACTS WITH 2 3 7 8-tetrachlorodibenzodioxine (ort…	Coding
TC0900001774.rn.1	12.85	11.54	-2.49	0.0006	0.3283	Dst	Protein Dst; dystonin; ENCODES a protein that exhibits integrin binding (ortholog) AND microtubule binding (ortholog) AND microtubule plus-end binding (ortholog) AND INVOLVED IN axonogenesis (ortholog) AND cell motility (ortholog) AND cytoplasmic microtubule organization (ortholog) AND FOUND IN axon (ortholog) AND cell (ortholog) AND cell leading edge (ortholog) AND INTERACTS WITH 17alpha-ethynyl…	Coding
TC1400001132.rn.1	8.4	7.09	-2.48	0.0007	0.3283	Zrsr1	zinc finger (CCCH type), RNA binding motif and serine/arginine rich 1; ENCODES a protein that exhibits metal ion binding (inferred) AND nucleotide binding (inferred) AND RNA binding (inferred) AND FOUND IN nucleus (inferred) AND INTERACTS WITH furan AND (-)-epigallocatechin 3-gallate (ortholog) AND 2 3 7 8-tetrachlorodibenzodioxine (ortholog)	Coding
TCUn_AABR07024119v100000001.rn.1	7.18	5.87	-2.48	0.0071	0.4077	ZFP280B	Protein LOC100909461; Protein LOC100909869; RCG60547	Coding
TC1100001432.rn.1	7.34	6.03	-2.48	0.0024	0.3762	NONMMUG016778	Non-coding transcript identified by NONCODE: Linc	NonCoding
TC1100001541.rn.1	5.53	4.22	-2.47	0.0344	0.5122	shermu	Unannotated AceView Transcript	Unassigned
TC0700003781.rn.1	5.05	3.75	-2.47	0.0098	0.4188	glorta	Unannotated AceView Transcript	Unassigned
TC1300000418.rn.1	5.27	3.97	-2.47	0.0028	0.3846	NONMMUG001959	Non-coding transcript identified by NONCODE: Antisense	NonCoding
TC1100001620.rn.1	6.46	5.16	-2.46	0.0243	0.4808	NONMMUG016535	Non-coding transcript identified by NONCODE: Linc	NonCoding
TC0300003375.rn.1	17.41	16.12	-2.46	8.66E-05	0.2764	Ttn	ENCODES a protein that exhibits actin filament binding (ortholog) AND actinin binding (ortholog) AND calcium ion binding (ortholog) AND INVOLVED IN sarcomere organization AND adult heart development (ortholog) AND cardiac muscle contraction (ortholog) AND PARTICIPATES IN dilated cardiomyopathy pathway AND hypertrophic cardiomyopathy pathway AND ASSOCIATED WITH Myocardial Ischemia AND Cardiomyopat…	Coding
TC1000002495.rn.1	7.03	5.74	-2.46	0.0091	0.4165	Neurl1b	neuralized E3 ubiquitin protein ligase 1B	Unassigned
TC1700002208.rn.1	7.1	5.81	-2.45	0.026	0.4862	uc029tvn.1; uc029tvo.1; uc029tvj.1; uc029vhi.1	non-coding RNA, oocyte_clustered_small_RNA10451, complete sequence.; non-coding RNA, oocyte_clustered_small_RNA10430, complete sequence.; non-coding RNA, oocyte_clustered_small_RNA10427, complete sequence.	NonCoding
TC0200002211.rn.1	4.54	3.25	-2.45	0.0034	0.3859	LOC102552237	uncharacterized LOC102552237	NonCoding
TC0700000982.rn.1	8.57	7.28	-2.44	0.0026	0.3766	LOC102555534	vacuolar protein sorting-associated protein 13B-like	Coding
TC0800002352.rn.1	4.8	3.51	-2.44	0.0134	0.4352	Mir3596a	microRNA 3596a; microRNA mir-3596a	Precursor_microRNA
TC1000004345.rn.1	11.4	10.12	-2.44	0.0061	0.4038	Trim16	tripartite motif-containing 16; ENCODES a protein that exhibits DNA binding (ortholog) AND interleukin-1 binding (ortholog) AND NACHT domain binding (ortholog) AND INVOLVED IN histone H3 acetylation (ortholog) AND histone H4 acetylation (ortholog) AND positive regulation of interleukin-1 beta secretion (ortholog) AND FOUND IN cytoplasm (ortholog) AND PML body (ortholog) AND INTERACTS WITH aflatox…	Coding
TC2000000569.rn.1	4.85	3.57	-2.44	0.0302	0.5006	ENSMUSG00000086838	predicted gene 16212, Non-coding transcript identified by NONCODE: Antisense, novel transcript	NonCoding
TC1300001467.rn.1	8.09	6.81	-2.43	0.0064	0.4054	porkor	Unannotated AceView Transcript	Unassigned
TC0400004118.rn.1	12.11	10.83	-2.43	0.0427	0.5345	zercha	Unannotated AceView Transcript	Unassigned
TC0300002333.rn.1	6.53	5.25	-2.43	0.0072	0.4077	NONMMUG025510	Non-coding transcript identified by NONCODE: Sense No Exonic	NonCoding
TC1400001831.rn.1	8.42	7.14	-2.43	0.0207	0.4728	Transposase_22.2	Unannotated AceView Transcript	Unassigned
TC0700001987.rn.1	6.14	4.86	-2.43	0.0018	0.3725	NONMMUG005037	Non-coding transcript identified by NONCODE: Antisense	NonCoding
TC1200000920.rn.1	10.99	9.71	-2.43	0.0004	0.2879	Insr	insulin receptor; ENCODES a protein that exhibits 3-phosphoinositide-dependent protein kinase binding AND insulin binding AND insulin receptor substrate binding AND INVOLVED IN fat cell differentiation AND glucose homeostasis AND insulin receptor signaling pathway AND PARTICIPATES IN altered leptin system pathway AND insulin signaling pathway AND altered insulin signaling pathway AND ASSOCIATED W…	Coding
TC0X00002033.rn.1	5	3.73	-2.42	0.0014	0.3579	1700121L16Rik	RIKEN cDNA 1700121L16 gene (1700121L16Rik), long non-coding RNA.	NonCoding
TC1700002377.rn.1	7.12	5.84	-2.42	0.0054	0.396	loyfer	Unannotated AceView Transcript; Chalmel, et. al. AceView Annotation loyfer.cSep08	NonCoding
TC0200002555.rn.1	5.92	4.65	-2.41	0.0187	0.467	NONMMUG011524	Non-coding transcript identified by NONCODE: Sense No Exonic	NonCoding
TC0100006873.rn.1	7	5.73	-2.41	0.0108	0.4278	glarglor	Unannotated AceView Transcript	Unassigned
TC0600000991.rn.1	6.74	5.47	-2.41	0.0146	0.4423	flytor	Unannotated AceView Transcript	Unassigned
TC0900001787.rn.1	9.28	8.01	-2.4	0.0379	0.5211	Gag_p30.10	Unannotated AceView Transcript	Unassigned
TC1200001346.rn.1	11.03	9.77	-2.4	0.0072	0.4077	Por	P450 (cytochrome) oxidoreductase; ENCODES a protein that exhibits cytochrome-b5 reductase activity acting on NAD(P)H AND electron carrier activity AND enzyme binding AND INVOLVED IN carnitine metabolic process AND cellular response to follicle-stimulating hormone stimulus AND cellular response to gonadotropin stimulus AND PARTICIPATES IN aldosterone biosynthetic pathway AND cortisol biosynthetic …	Coding
TC1500000241.rn.1	8.03	6.77	-2.39	0.0431	0.5349	glaju	Unannotated AceView Transcript	Unassigned
TC0400003635.rn.1	12.58	11.32	-2.39	0.0003	0.2877	Cacna1c	calcium channel, voltage-dependent, L type, alpha 1C subunit; calcium channel, voltage-dependent, L type, alpha 1C subunit (Cacna1c), mRNA; ENCODES a protein that exhibits high voltage-gated calcium channel activity AND protein domain specific binding AND protein phosphatase 2A binding AND INVOLVED IN calcium ion import AND calcium ion transport AND adult walking behavior (ortholog) AND PARTICIPA…	Coding
TC0100000126.rn.1	5.92	4.66	-2.39	0.0084	0.41	LOC102553852	uncharacterized LOC102553852	NonCoding
TC0100006002.rn.1	12.56	11.31	-2.39	0.0456	0.5428	gleesu	Unannotated AceView Transcript	Unassigned
TC0700002329.rn.1	13.57	12.31	-2.39	0.0044	0.3889	Timp3	TIMP metallopeptidase inhibitor 3; ENCODES a protein that exhibits metal ion binding (inferred) AND metalloendopeptidase inhibitor activity (inferred) AND INVOLVED IN aging AND central nervous system development AND negative regulation of proteolysis AND PARTICIPATES IN angiotensin II signaling pathway via AT2 receptor AND ASSOCIATED WITH Encephalomyelitis Autoimmune Experimental AND Endotoxemia …	Coding
TC1100001298.rn.1	5.02	3.77	-2.39	0.0304	0.5007	NONMMUG017137	Non-coding transcript identified by NONCODE: Linc, Non-coding transcript identified by Luo, et al.	NonCoding
TSUnmapped00000067.rn.1	8.05	6.79	-2.39	0.0175	0.4586	Clip3	CAP-GLY domain containing linker protein 3	Coding
TC0800001610.rn.1	12.29	11.04	-2.38	0.049	0.5529	Lrrc2	leucine rich repeat containing 2; INTERACTS WITH 2 3 7 8-tetrachlorodibenzodioxine (ortholog) AND 5-aza-2'-deoxycytidine (ortholog) AND benzo[a]pyrene (ortholog)	Coding
TC0700002086.rn.1	7.91	6.66	-2.38	0.006	0.4014	chersy	Unannotated AceView Transcript	Unassigned
TC1700000835.rn.1	8.14	6.89	-2.38	0.0108	0.4278	rorgu	Unannotated AceView Transcript	Unassigned
TC0700000431.rn.1	10.37	9.12	-2.37	0.0023	0.3732	Nt5dc3	5-nucleotidase domain containing 3; ENCODES a protein that exhibits metal ion binding (inferred) AND FOUND IN receptor complex (ortholog) AND INTERACTS WITH 17beta-estradiol (ortholog) AND 2 3 7 8-tetrachlorodibenzodioxine (ortholog) AND 3 4-methylenedioxymethamphetamine (ortholog); 5'-nucleotidase domain containing 3; 5'-nucleotidase domain containing 3 (Nt5dc3), mRNA.	Coding
TC0800001510.rn.1	10.96	9.71	-2.37	0.0252	0.4847	Hyal1	hyaluronoglucosaminidase 1; ENCODES a protein that exhibits hyalurononglucosaminidase activity AND hyaluronan synthase activity (ortholog) AND transcription factor binding (ortholog) AND INVOLVED IN cell death AND hyaluronan catabolic process AND negative regulation of cell proliferation AND PARTICIPATES IN glycosaminoglycan degradation pathway AND ASSOCIATED WITH Hyaluronidase Deficiency (orthol…	Coding
TC0100007540.rn.1	4.86	3.62	-2.37	0.0015	0.37	NONMMUG021162; KnowTID_00004228	Non-coding transcript identified by NONCODE: Linc; Non-coding transcript identified by Luo, et al.	NonCoding
TC0100002642.rn.1	10.05	8.81	-2.37	0.0009	0.3283	Helicase_C.5	Unannotated AceView Transcript	Unassigned
TC1800001214.rn.1	4.57	3.33	-2.36	0.0285	0.4941	ENSMUSG00000088501	predicted gene, 22788	Small_RNA
TC1100001975.rn.1	12.68	11.44	-2.36	0.0008	0.3283			Precursor_microRNA
TC1000002569.rn.1	4.79	3.56	-2.34	0.0344	0.5122	NONMMUG005796	Non-coding transcript identified by NONCODE: Sense No Exonic	NonCoding
TC0X00000065.rn.1	6.91	5.69	-2.34	0.0158	0.4479	zarbu	Unannotated AceView Transcript	Unassigned
TC0600001264.rn.1	4.03	2.81	-2.34	0.012	0.4337	NONMMUG009648	Non-coding transcript identified by NONCODE: Sense No Exonic	NonCoding
TC1100001710.rn.1	5.67	4.45	-2.33	0.0098	0.4191	plermo	Unannotated AceView Transcript	Unassigned
TC0800001004.rn.1	5.17	3.95	-2.33	0.0279	0.4921	NONMMUG043194	Non-coding transcript identified by NONCODE: Sense No Exonic; Non-coding transcript identified by NONCODE: Sense No Exonic, RIKEN cDNA 9530091C08 gene (9530091C08Rik), long non-coding RNA., RIKEN cDNA 9530091C08 gene (9530091C08Rik), non-coding RNA.	NonCoding
TC1300000157.rn.1	7.06	5.84	-2.33	0.0164	0.4517	derkey	Unannotated AceView Transcript	Unassigned
TC1400002070.rn.1	7.23	6.01	-2.33	0.0218	0.4755			Precursor_microRNA
TC0200002991.rn.1	4.43	3.2	-2.33	0.0175	0.4582	LOC102547192	annexin-2 receptor-like	Coding
TC0700001089.rn.1	8.81	7.59	-2.33	0.0066	0.4057			Pseudogene
TC0500002779.rn.1	8.32	7.1	-2.33	0.0018	0.3725	rovor	Unannotated AceView Transcript	Unassigned
TC0100002973.rn.1	11.49	10.27	-2.33	0.0156	0.446	Cpt1a	carnitine palmitoyltransferase 1a, liver; ENCODES a protein that exhibits carnitine O-palmitoyltransferase activity AND identical protein binding AND INVOLVED IN carnitine metabolic process AND cellular response to fatty acid AND eating behavior AND PARTICIPATES IN forkhead class A signaling pathway AND eicosanoid signaling pathway via peroxisome proliferator-activated receptor gamma AND fatty ac…	Coding
TC0400001437.rn.1	5.6	4.38	-2.33	0.0199	0.4708	NONMMUG036053	Non-coding transcript identified by NONCODE: Linc	NonCoding
TC1200000828.rn.1	11.66	10.44	-2.33	0.0064	0.4054	Myo18b	ENCODES a protein that exhibits ATP binding (inferred) AND motor activity (inferred) AND INVOLVED IN cardiac muscle fiber development (ortholog) AND in utero embryonic development (ortholog) AND vasculogenesis (ortholog) AND FOUND IN filamentous actin (ortholog) AND unconventional myosin complex (ortholog) AND Z disc (ortholog) AND INTERACTS WITH 17beta-estradiol (ortholog) AND andrographolide (o…	Coding
TC0300003870.rn.1	4.32	3.1	-2.33	0.0063	0.4054	Olr781	olfactory receptor 781; ENCODES a protein that exhibits G-protein coupled receptor activity (inferred) AND olfactory receptor activity (inferred) AND INVOLVED IN detection of chemical stimulus involved in sensory perception of smell (inferred) AND G-protein coupled receptor signaling pathway (inferred) AND FOUND IN integral component of membrane (inferred) AND plasma membrane (inferred) AND INTER…	Coding
TC1600001299.rn.1	4.98	3.77	-2.32	0.0281	0.4923	NONMMUG012669	Non-coding transcript identified by NONCODE: Sense No Exonic	NonCoding
TC1800001398.rn.1	13.32	12.11	-2.32	0.0086	0.4106	bufo	Unannotated AceView Transcript	Unassigned
TC0500003818.rn.1	13.66	12.45	-2.32	0.0156	0.4459	Man1c1	mannosidase, alpha, class 1C, member 1; ENCODES a protein that exhibits calcium ion binding (inferred) AND mannosyl-oligosaccharide 1 2-alpha-mannosidase activity (inferred) AND INVOLVED IN metabolic process (inferred) AND PARTICIPATES IN Endoplasmic Reticulum-associated degradation pathway AND N-linked glycan biosynthetic pathway AND FOUND IN membrane (inferred) AND INTERACTS WITH 17beta-estradi…	Coding
TC0300001533.rn.1	10.32	9.11	-2.31	0.0341	0.5115	ENSMUSG00000097799	predicted gene, 26899, Non-coding transcript identified by NONCODE: Antisense	NonCoding
TC0600002415.rn.1	4.72	3.52	-2.3	0.0438	0.5375	ENSMUSG00000089025	predicted gene, 25015	Small_RNA
TC0X00000401.rn.1	5.01	3.81	-2.3	0.0367	0.5171	ENSMUSG00000073572	predicted gene 10542	Coding
TC0X00001100.rn.1	5.46	4.25	-2.3	0.0071	0.4077	NONMMUG044756	Non-coding transcript identified by NONCODE: Sense No Exonic	NonCoding
TC0100004745.rn.1	6.43	5.22	-2.3	0.0278	0.4909	Apeg3	antisense paternally expressed gene 3 [Source:RGD Symbol;Acc:1563921]	Coding
TC0900001619.rn.1	8.4	7.2	-2.3	0.0037	0.3859	uc029rgf.1; uc029rgm.1; uc029rgv.1; uc029rhd.1	non-coding RNA, oocyte_clustered_small_RNA5072, complete sequence.	NonCoding
TC1200000918.rn.1	6.66	5.46	-2.29	0.0216	0.4755			NonCoding
TC0700000128.rn.1	7.26	6.06	-2.29	0.0279	0.4916	wersy	Unannotated AceView Transcript	Unassigned
TC1900001078.rn.1	5.17	3.98	-2.29	0.0025	0.3762	NONMMUG041245	Non-coding transcript identified by NONCODE: Linc	NonCoding
TC0500001656.rn.1	7.99	6.8	-2.29	0.0011	0.3343	Pafah2	platelet-activating factor acetylhydrolase 2; ENCODES a protein that exhibits 1-alkyl-2-acetylglycerophosphocholine esterase activity AND INVOLVED IN negative regulation of apoptotic process AND PARTICIPATES IN ether lipid metabolic pathway AND ether lipid metabolic pathway AND FOUND IN cytoplasm (inferred) AND INTERACTS WITH ammonium chloride AND indole-3-methanol AND N-nitrosodiethylamine; plat…	Coding
TC1800001767.rn.1	8.52	7.33	-2.29	0.0333	0.5085	Gag_p30.0	Unannotated AceView Transcript	Unassigned
TC0400001008.rn.1	4.84	3.64	-2.28	0.0425	0.5341	NONMMUG035457	Non-coding transcript identified by NONCODE: Linc	NonCoding
TC0400003634.rn.1	9.59	8.4	-2.28	0.0345	0.5124	cheyzey	Unannotated AceView Transcript	Unassigned
TC1100000659.rn.1	7.82	6.63	-2.28	0.0104	0.4242	XLOC_008770	Chalmel, et. al. Testis-expressed Unannotated Transcripts (TUTs)	NonCoding
TC0600000674.rn.1	5.04	3.85	-2.28	0.0194	0.4708	NONMMUG008877	Non-coding transcript identified by NONCODE: Sense No Exonic	NonCoding
TC0800003544.rn.1	4.67	3.49	-2.27	0.0204	0.4708	LOC102548925	uncharacterized LOC102548925	NonCoding
TC0500002239.rn.1	6.29	5.11	-2.27	0.0401	0.5272	sluvaw	Unannotated AceView Transcript	Unassigned
TC1300000440.rn.1	14.48	13.29	-2.27	0.0271	0.4886			Pseudogene
TC0200002039.rn.1	5.01	3.83	-2.27	0.0247	0.4827	NONMMUG027715	Non-coding transcript identified by NONCODE: Sense No Exonic	NonCoding
TC2000001003.rn.1	5.08	3.9	-2.27	0.029	0.4953	farboy	Unannotated AceView Transcript	Unassigned
TC0100001567.rn.1	7.46	6.28	-2.26	0.022	0.4755	Ano5	ENCODES a protein that exhibits intracellular calcium activated chloride channel activity (ortholog) AND INVOLVED IN chloride transmembrane transport (ortholog) AND chloride transport (ortholog) AND ASSOCIATED WITH GNATHODIAPHYSEAL DYSPLASIA (ortholog) AND Miyoshi Muscular Dystrophy 3 (ortholog) AND Muscular Dystrophy Limb-Girdle Type 2L (ortholog) AND FOUND IN intracellular (ortholog) AND plasma…	Coding
TC0500001728.rn.1	11.28	10.1	-2.26	0.0067	0.406	ig.4	Unannotated AceView Transcript	Unassigned
TC1700002037.rn.1	10.53	9.35	-2.26	0.0131	0.4337	fargu	Unannotated AceView Transcript	Unassigned
TC1200000738.rn.1	5.09	3.92	-2.26	0.0093	0.4177	smorley	Unannotated AceView Transcript	Unassigned
TC0200000360.rn.1	12.52	11.34	-2.25	0.0067	0.4057	AABR07008066.2		Coding
TC0500000625.rn.1	13.84	12.67	-2.25	0.0017	0.3725	Murc	muscle-related coiled-coil protein; INVOLVED IN positive regulation of transcription from RNA polymerase II promoter (ortholog) AND FOUND IN cytoplasm (ortholog) AND Z disc (ortholog) AND INTERACTS WITH chlorpyrifos AND furan AND (-)-epigallocatechin 3-gallate (ortholog); muscle-related coiled-coil protein (Murc), mRNA.	Coding
TC2000001738.rn.1	4.97	3.79	-2.25	0.0238	0.4802	NCBI_Gene:100862325	PREDICTED: uncharacterized LOC100862325 (LOC100862325), miscRNA.	NonCoding
TC0200000162.rn.1	6.78	5.61	-2.25	0.0445	0.5396	NONMMUG011611	Non-coding transcript identified by NONCODE: Linc	NonCoding
TC0700003852.rn.1	5.8	4.63	-2.25	0.0136	0.4359	LOC102555333	uncharacterized LOC102555333	NonCoding
TC0100002942.rn.1	4.33	3.17	-2.24	0.0462	0.5446	ENSMUSG00000099103	KCNQ1 downstream neighbour	NonCoding
TC1800001264.rn.1	8.61	7.45	-2.24	0.0025	0.3762	spawfy	Unannotated AceView Transcript	Unassigned
TC0100005612.rn.1	4.28	3.12	-2.24	0.0116	0.4306			Precursor_microRNA
TC1000004322.rn.1	5.57	4.4	-2.24	0.0174	0.4578	zaflo	Unannotated AceView Transcript	Unassigned
TC0800002212.rn.1	9.53	8.37	-2.23	0.0101	0.4223	larry	Unannotated AceView Transcript	Unassigned
TC1300000108.rn.1	4.87	3.71	-2.23	0.0432	0.535	LOC288930	INVOLVED IN signal transduction (inferred) AND INTERACTS WITH (-)-epigallocatechin 3-gallate (ortholog) AND (S)-nicotine (ortholog) AND 2 3 7 8-tetrachlorodibenzodioxine (ortholog)	Multiple_Complex
TC1400000842.rn.1	12.74	11.59	-2.23	0.0007	0.3283	Letm1	leucine zipper-EF-hand containing transmembrane protein 1; ENCODES a protein that exhibits calcium ion binding (inferred) AND INVOLVED IN cristae formation (ortholog) AND FOUND IN mitochondrial inner membrane (ortholog) AND mitochondrion (ortholog) AND INTERACTS WITH cyclosporin A AND 17alpha-ethynylestradiol (ortholog) AND 17beta-estradiol (ortholog); leucine zipper-EF-hand containing transmembr…	Coding
TC0400001696.rn.1	9.19	8.04	-2.23	0.0016	0.3725	spyzey	Unannotated AceView Transcript	Unassigned
TC0800001026.rn.1	8.41	7.26	-2.23	0.0135	0.4354	tarraw	Unannotated AceView Transcript	Unassigned
TC0200002613.rn.1	14.52	13.37	-2.22	0.001	0.3286	Cmya5; kashey	Protein Cmya5; cardiomyopathy associated 5; Unannotated AceView Transcript; ENCODES a protein that exhibits identical protein binding (ortholog) AND INVOLVED IN negative regulation of calcineurin-NFAT signaling cascade (ortholog) AND negative regulation of protein phosphatase type 2B activity (ortholog) AND regulation of skeletal muscle adaptation (ortholog) AND FOUND IN costamere (ortholog) AND …	Coding
TC0800002408.rn.1	5.24	4.08	-2.22	0.0431	0.5349	ENSMUSG00000088398	predicted gene, 26306	Small_RNA
TC0800001546.rn.1	13.82	12.66	-2.22	0.0011	0.334	Lamb2	laminin, beta 2; ENCODES a protein that exhibits integrin binding (ortholog) AND INVOLVED IN astrocyte development (ortholog) AND axon extension involved in regeneration (ortholog) AND axon guidance (ortholog) AND PARTICIPATES IN cell-extracellular matrix signaling pathway AND Entamoeba histolyca infection pathway AND small cell lung cancer pathway AND ASSOCIATED WITH Diabetic Nephropathies AND P…	Coding
TC0100003152.rn.1	6.84	5.68	-2.22	0.0074	0.4077			Precursor_microRNA
TC0500002744.rn.1	4.64	3.49	-2.22	0.0275	0.4895	Olr845	olfactory receptor 845 (Olr845), mRNA	Coding
TC0300003379.rn.1	10.28	9.13	-2.22	0.0059	0.4004	lorcher	Unannotated AceView Transcript	Unassigned
TC0600000219.rn.1	4.97	3.82	-2.22	0.0133	0.4337	glartar	Unannotated AceView Transcript	Unassigned
TC2000001342.rn.1	9.08	7.93	-2.22	0.0023	0.3732	ENSMUSG00000081596	predicted gene 15968, Non-coding transcript identified by NONCODE: Sense No Exonic, zinc finger protein 280b (Zfp280b) pseudogene	Multiple_Complex
TC1700000839.rn.1	4.55	3.41	-2.21	0.0153	0.4456	LOC102553306	uncharacterized LOC102553306	NonCoding
TC0300001900.rn.1	4.36	3.21	-2.21	0.0073	0.4077	NONMMUG024952	Non-coding transcript identified by NONCODE: Sense No Exonic	NonCoding
TC0500000977.rn.1	4.95	3.81	-2.21	0.0456	0.5428	KnowTID_00005296	Non-coding transcript identified by Luo, et al.	NonCoding
TC0100007232.rn.1	9.76	8.61	-2.21	0.0252	0.4847	LOC499315	Chalmel, et. al. AceView Annotation LOC499315.aSep08 Testis-expressed Unannotated Transcripts (TUTs)	NonCoding
TC0300004693.rn.1	4.77	3.63	-2.21	0.0046	0.3901			Pseudogene
TC0800002300.rn.1	4.77	3.63	-2.21	0.0046	0.3901			Pseudogene
TC0500003857.rn.1	4.81	3.67	-2.21	0.0206	0.4719	royvar	Unannotated AceView Transcript	Unassigned
TC0600001149.rn.1	11.77	10.63	-2.21	0.008	0.41	Acot2	acyl-CoA thioesterase 2; ENCODES a protein that exhibits acyl-CoA hydrolase activity AND palmitoyl-CoA hydrolase activity AND receptor binding (ortholog) AND INVOLVED IN acyl-CoA metabolic process AND response to drug AND response to epidermal growth factor AND PARTICIPATES IN unsaturated fatty acid biosynthetic pathway AND ASSOCIATED WITH Cardiomegaly AND Diabetes Mellitus Experimental AND Diabe…	Coding
TC0600001151.rn.1	6.14	5	-2.21	0.0117	0.4311	Acot1	acyl-CoA thioesterase 1; acyl-CoA thioesterase 1 (Acot1), mRNA; ENCODES a protein that exhibits acyl-CoA hydrolase activity AND INVOLVED IN acyl-CoA metabolic process (inferred) AND lipid metabolic process (inferred) AND PARTICIPATES IN unsaturated fatty acid biosynthetic pathway AND FOUND IN cytosol AND INTERACTS WITH 2 3 7 8-tetrachlorodibenzodioxine (ortholog) AND 2 3-dimethoxynaphthalene-1 4-…	Coding
TC1500001830.rn.1	6.47	5.33	-2.21	0.0486	0.5522	LOC100362692	hypothetical protein LOC100362692 [Source:RGD Symbol;Acc:2324266]	Coding
TC0X00002205.rn.1	4.36	3.22	-2.21	0.0047	0.3902	NONMMUG045868	Non-coding transcript identified by NONCODE: Linc, Non-coding transcript identified by Luo, et al.	NonCoding
TC0300004384.rn.1	7.02	5.88	-2.2	0.0363	0.5156			NonCoding
TC1100000731.rn.1	7.45	6.31	-2.2	0.0251	0.4845	swarmo	Unannotated AceView Transcript	Unassigned
TC0800000902.rn.1	4.94	3.8	-2.2	0.0095	0.418	ENSMUSG00000093137	predicted gene, 25995	Small_RNA
TC0500002068.rn.1	8.18	7.04	-2.2	0.0243	0.4808	kawwer	Unannotated AceView Transcript	Unassigned
TC2000000836.rn.1	12.1	10.96	-2.2	0.0484	0.5516	Sesn1	sestrin 1; INVOLVED IN regulation of protein kinase B signaling (ortholog) AND PARTICIPATES IN p53 signaling pathway AND FOUND IN nucleus (inferred) AND INTERACTS WITH (S)-colchicine AND 2 3 7 8-tetrachlorodibenzodioxine AND 2-methoxyethanol	Coding
TC0X00001732.rn.1	8.12	6.99	-2.2	0.0006	0.3282	LOC367801	similar to sequestosome 1 isoform 1	Unassigned
TC0100002938.rn.1	7.21	6.07	-2.2	0.0103	0.4242	ENSMUSG00000099240	KCNQ1 overlapping transcript 1 conserved region 5	NonCoding
TC0300003103.rn.1	4.36	3.22	-2.2	0.0036	0.3859	KnowTID_00004490	Non-coding transcript identified by Luo, et al., Non-coding transcript identified by NONCODE: Linc	NonCoding
TC0400000042.rn.1	7.76	6.63	-2.19	0.0136	0.4359			Coding
TSUnmapped00000203.rn.1	4.13	3	-2.19	0.0362	0.5152	Olr1177	olfactory receptor 1177	Coding
TC1000002193.rn.1	5	3.87	-2.19	0.0028	0.3827	snoymer	Unannotated AceView Transcript	Unassigned
TC1700002268.rn.1	4.27	3.14	-2.19	0.0311	0.502	KnowTID_00004474	Non-coding transcript identified by Luo, et al., Non-coding transcript identified by NONCODE: Linc	NonCoding
TC0600001186.rn.1	9.27	8.14	-2.19	0.007	0.4077	fuva	Unannotated AceView Transcript	Unassigned
TC0100005786.rn.1	12.29	11.16	-2.18	0.0106	0.426	Slco3a1	solute carrier organic anion transporter family, member 3a1; ENCODES a protein that exhibits transporter activity (inferred) AND INVOLVED IN prostaglandin transport AND FOUND IN integral component of membrane (inferred) AND membrane (inferred) AND plasma membrane (inferred) AND INTERACTS WITH cisplatin AND dibutyl phthalate AND diuron	Coding
TC0100001660.rn.1	7.03	5.9	-2.18	0.0025	0.3762	snoyglu	Unannotated AceView Transcript	Unassigned
TC0200003609.rn.1	4.97	3.85	-2.18	0.0277	0.4908			Coding
TC0200002064.rn.1	4.51	3.38	-2.18	0.018	0.4632	NONMMUG027752	Non-coding transcript identified by NONCODE: Antisense	NonCoding
TC0300004808.rn.1	6.66	5.54	-2.18	0.0487	0.5522	LOC102551879	uncharacterized LOC102551879	NonCoding
TC1500002167.rn.1	13.89	12.76	-2.18	0.0435	0.5368	jojee	Unannotated AceView Transcript	Unassigned
TC0400002070.rn.1	12.91	11.79	-2.18	0.004	0.3859	Ppfibp1	PTPRF interacting protein, binding protein 1 (liprin beta 1); INTERACTS WITH 2 3 7 8-tetrachlorodibenzodioxine AND 2 6-dinitrotoluene AND dibutyl phthalate; liprin-beta-1 [Source:RefSeq peptide;Acc:NP_001101366]	Coding
TSUnmapped00000150.rn.1	8.29	7.17	-2.18	0.0003	0.2877	Pigm	phosphatidylinositol glycan anchor biosynthesis, class M	Coding
TC1800001781.rn.1	5.47	4.35	-2.17	0.0086	0.4105	fafee	Unannotated AceView Transcript	Unassigned
TC1300000807.rn.1	4.62	3.5	-2.17	0.0258	0.4854			Pseudogene
TC0900001379.rn.1	7.66	6.54	-2.17	0.0122	0.4337	sternoy	Unannotated AceView Transcript	Unassigned
TC1300001088.rn.1	4.28	3.16	-2.17	0.0068	0.4077	NONMMUG002877	Non-coding transcript identified by NONCODE: Linc, Non-coding transcript identified by Luo, et al.	NonCoding
TC1400001582.rn.1	4.91	3.8	-2.17	0.0014	0.3611	LOC102548250	uncharacterized LOC102548250	NonCoding
TC2000001685.rn.1	7.89	6.78	-2.17	0.0179	0.4632	pado	Unannotated AceView Transcript	Unassigned
TC1000004333.rn.1	8.13	7.01	-2.16	0.0048	0.3902	Gspt1	G1 to S phase transition 1	Unassigned
TC2000000720.rn.1	5.4	4.29	-2.16	0.0037	0.3859	ENSMUSG00000097704	predicted gene, 26741	Coding
TC1900000700.rn.1	13.46	12.35	-2.16	0.0025	0.3762	Cdh13	cadherin 13; cadherin 13 (Cdh13), mRNA.	Coding
TC0800001193.rn.1	4.81	3.69	-2.16	0.0478	0.5495	KnowTID_00002419	Non-coding transcript identified by Luo, et al., Non-coding transcript identified by NONCODE: Linc	NonCoding
TC1000001187.rn.1	5.7	4.59	-2.16	0.0116	0.4305	MGI:2441939	PREDICTED: RIKEN cDNA D130012P04 gene (D130012P04Rik), miscRNA.	NonCoding
TC0800000616.rn.1	5.08	3.97	-2.16	0.031	0.5017	NONMMUG042678	Non-coding transcript identified by NONCODE: Sense No Exonic	NonCoding
TC0900002033.rn.1	5.55	4.44	-2.16	0.0104	0.4242	slawpo	Unannotated AceView Transcript	Unassigned
TC1700001081.rn.1	4.94	3.83	-2.16	0.0106	0.4258	NONMMUG022099	Non-coding transcript identified by NONCODE: Antisense	NonCoding
TC0800002934.rn.1	4.73	3.63	-2.16	0.0361	0.5152	ENSMUSG00000089651	predicted gene 16353, branched chain ketoacid dehydrogenase E1, beta polypeptide pseudogene (Bckdhb)	Pseudogene
TC2000000187.rn.1	11.04	9.93	-2.16	0.02	0.4708	Vwa7	von Willebrand factor A domain containing 7; FOUND IN extracellular region (inferred) AND INTERACTS WITH aflatoxin B1 AND cadmium dichloride	Coding
TC0500001654.rn.1	4.83	3.72	-2.15	0.0062	0.4043	NONMMUG030960	Non-coding transcript identified by NONCODE: Antisense	NonCoding
TC1000003084.rn.1	9.73	8.63	-2.15	0.0025	0.3762	Atp1b2	ATPase, Na+/K+ transporting, beta 2 polypeptide; ENCODES a protein that exhibits sodium:potassium-exchanging ATPase activity AND INVOLVED IN sodium ion transmembrane transport AND PARTICIPATES IN aldosterone signaling pathway AND bile acid transport pathway AND FOUND IN apical plasma membrane AND cytoplasm (ortholog) AND INTERACTS WITH 3 3' 4 4' 5-pentachlorobiphenyl AND amiodarone AND ammonium c…	Coding
TC0100006788.rn.1	7.84	6.73	-2.15	0.0059	0.4004	Chst15	carbohydrate (N-acetylgalactosamine 4-sulfate 6-O) sulfotransferase 15; ENCODES a protein that exhibits 3'-phosphoadenosine 5'-phosphosulfate binding (ortholog) AND N-acetylgalactosamine 4-sulfate 6-O-sulfotransferase activity (ortholog) AND INVOLVED IN hexose biosynthetic process (ortholog) AND PARTICIPATES IN chondroitin sulfate biosynthetic pathway AND FOUND IN Golgi membrane (inferred) AND in…	Coding
TC0600003252.rn.1	6.73	5.62	-2.15	0.0459	0.5436	kloyvu	Unannotated AceView Transcript	Unassigned
TC0700003146.rn.1	3.84	2.73	-2.15	0.0478	0.5495	NONMMUG014542	Non-coding transcript identified by NONCODE: Antisense	NonCoding
TC0X00000222.rn.1	5.16	4.05	-2.15	0.0478	0.5495	Mirlet7f-2	microRNA let7f-2; INVOLVED IN BMP signaling pathway (ortholog) AND cellular response to amino acid stimulus (ortholog) AND INTERACTS WITH aflatoxin B1	Precursor_microRNA
TC1200001286.rn.1	5.2	4.1	-2.15	0.0202	0.4708	LOC102551737	cell wall protein PRY3-like	Coding
TC1500001076.rn.1	4.09	2.99	-2.15	0.0262	0.4865	LOC102550183	uncharacterized LOC102550183	NonCoding
TC0400000228.rn.1	6.16	5.05	-2.15	0.0076	0.4077	merwoy	Unannotated AceView Transcript	Unassigned
TC1700001598.rn.1	16.54	15.44	-2.15	0.0005	0.3193	Dsp	desmoplakin; ENCODES a protein that exhibits poly(A) RNA binding (ortholog) AND protein binding bridging (ortholog) AND protein kinase C binding (ortholog) AND INVOLVED IN wound healing AND adherens junction organization (ortholog) AND bundle of His cell to Purkinje myocyte communication (ortholog) AND PARTICIPATES IN arrhythmogenic right ventricular cardiomyopathy pathway AND ASSOCIATED WITH Arr…	Coding
TC1500001924.rn.1	6.4	5.3	-2.15	0.0065	0.4054	klawjar; LOC102554415	Unannotated AceView Transcript; uncharacterized LOC102554415	NonCoding
TC1100001240.rn.1	4.8	3.7	-2.14	0.0148	0.4434	ENSMUSG00000088283	predicted gene, 23587	Small_RNA
TC1800000627.rn.1	7.14	6.04	-2.14	0.0005	0.3156	NONMMUG020069	Non-coding transcript identified by NONCODE: Antisense	NonCoding
TC0100000423.rn.1	6.69	5.59	-2.14	0.0186	0.4659	NONMMUG002925	Non-coding transcript identified by NONCODE: Linc	NonCoding
TC0300000270.rn.1	4.57	3.48	-2.13	0.003	0.3859	blawcho	Unannotated AceView Transcript	Unassigned
TC0100000341.rn.1	5.07	3.98	-2.13	0.013	0.4337	LOC102548924	uncharacterized LOC102548924	NonCoding
TC0300003790.rn.1	7.45	6.36	-2.13	0.0318	0.5051	merchor	Unannotated AceView Transcript	Unassigned
TC0600001563.rn.1	12.25	11.16	-2.13	0.0008	0.3283	Dync1h1	dynein cytoplasmic 1 heavy chain 1; ENCODES a protein that exhibits dynein light intermediate chain binding (ortholog) AND poly(A) RNA binding (ortholog) AND INVOLVED IN cytoplasmic mRNA processing body assembly (ortholog) AND stress granule assembly (ortholog) AND PARTICIPATES IN phagocytosis pathway AND vasopressin signaling pathway via receptor type 2 AND ASSOCIATED WITH Spinal Muscular Atroph…	Coding
TC0200004074.rn.1	8.64	7.55	-2.13	0.0043	0.3878	Zbtb7b	zinc finger and BTB domain containing 7B; ENCODES a protein that exhibits DNA binding (ortholog) AND protein homodimerization activity (ortholog) AND sequence-specific DNA binding transcription factor activity (ortholog) AND INVOLVED IN positive regulation of gene expression (ortholog) AND positive regulation of transcription from RNA polymerase II promoter (ortholog) AND regulation of CD4-positi…	Coding
TC0500001186.rn.1	5.33	4.24	-2.13	0.0327	0.5065			Precursor_microRNA
TC0700002489.rn.1	4.42	3.33	-2.13	0.0302	0.5006	NONMMUG004413	Non-coding transcript identified by NONCODE: Linc, Non-coding transcript identified by Luo, et al.	NonCoding
TC0700000101.rn.1	4.11	3.02	-2.13	0.019	0.4691	Olr1012	olfactory receptor 1012; ENCODES a protein that exhibits olfactory receptor activity (inferred) AND INVOLVED IN detection of chemical stimulus involved in sensory perception of smell (inferred) AND G-protein coupled receptor signaling pathway (inferred) AND FOUND IN integral component of membrane (inferred) AND INTERACTS WITH cadmium atom (ortholog)	Coding
TC0100000176.rn.1	6.54	5.45	-2.13	0.0026	0.3766	sleyflar	Unannotated AceView Transcript	Unassigned
TC2000000156.rn.1	8.43	7.34	-2.12	0.0109	0.4279	EGF_2.1	Unannotated AceView Transcript	Unassigned
TC0X00000571.rn.1	7.09	6	-2.12	0.0464	0.5454	smerbaw	Unannotated AceView Transcript	Unassigned
TC0500003007.rn.1	6.45	5.36	-2.12	0.0216	0.4755	klovoy	Unannotated AceView Transcript	Unassigned
TC0400002938.rn.1	9.97	8.88	-2.12	0.0065	0.4054	NONMMUG035408	Non-coding transcript identified by NONCODE: Antisense	NonCoding
TC0100006787.rn.1	7.97	6.88	-2.12	0.0225	0.4783	koyglor	Unannotated AceView Transcript	Unassigned
TC0800000525.rn.1	3.88	2.8	-2.12	0.0039	0.3859	KnowTID_00007460; KnowTID_00007462; KnowTID_00007463; KnowTID_00007461	Non-coding transcript identified by Luo, et al., Non-coding transcript identified by NONCODE: Linc	NonCoding
TC0500000113.rn.1	5.65	4.57	-2.12	0.0372	0.5193	flarvaw	Unannotated AceView Transcript	Unassigned
TC0100002015.rn.1	4.72	3.63	-2.12	0.0439	0.5379	gawglaw	Unannotated AceView Transcript	Unassigned
TC0200004162.rn.1	5.66	4.59	-2.11	0.0363	0.5156	ENSMUSG00000083438	predicted gene 5402, SUMO/sentrin specific peptidase 2 (Senp2) pseudogene	Pseudogene
TC0200003650.rn.1	10.49	9.41	-2.1	0.0036	0.3859	Setd7	SET domain containing (lysine methyltransferase) 7; ENCODES a protein that exhibits histone-lysine N-methyltransferase activity (ortholog) AND p53 binding (ortholog) AND protein-lysine N-methyltransferase activity (ortholog) AND INVOLVED IN peptidyl-lysine dimethylation (ortholog) AND peptidyl-lysine monomethylation (ortholog) AND PARTICIPATES IN methionine cycle/metabolic pathway AND p53 signali…	Coding
TC0500003016.rn.1	10.28	9.21	-2.1	0.0005	0.3156	Mpdz	multiple PDZ domain protein; ENCODES a protein that exhibits protein C-terminus binding (ortholog) AND INVOLVED IN myelination AND cell adhesion (ortholog) AND FOUND IN apical plasma membrane (ortholog) AND apicolateral plasma membrane (ortholog) AND cytoplasm (ortholog) AND INTERACTS WITH 17alpha-ethynylestradiol AND 2 3 7 8-tetrachlorodibenzodioxine AND ammonium chloride	Coding
TC0400001276.rn.1	6.51	5.44	-2.1	0.0281	0.4923	cheezaw	Unannotated AceView Transcript	Unassigned
TC0200004731.rn.1	4.79	3.72	-2.1	0.0368	0.5182	LOC102546359	uncharacterized LOC102546359	NonCoding
TC0300000369.rn.1	4.71	3.64	-2.1	0.0051	0.3927	ENSMUSG00000076575; MGI:3577282	immunoglobulin kappa chain variable 7-33	Coding
TC0700004009.rn.1	11.72	10.65	-2.1	0.0035	0.3859	Calcoco1	calcium binding and coiled coil domain 1; calcium binding and coiled coil domain 1, mRNA (cDNA clone MGC:93160 IMAGE:7124320), complete cds.	Coding
TC1000003482.rn.1	9.53	8.46	-2.1	0.0381	0.5216	dawnaw	Unannotated AceView Transcript	Unassigned
TC0X00000142.rn.1	5.18	4.11	-2.1	0.0131	0.4337	snobu	Unannotated AceView Transcript	Unassigned
TC0800000780.rn.1	5.62	4.55	-2.1	0.0009	0.3283	NONMMUG042889	Non-coding transcript identified by NONCODE: Sense No Exonic	NonCoding
TC0600002704.rn.1	5.22	4.15	-2.1	0.034	0.5115	LOC102546756	uncharacterized LOC102546756	NonCoding
TC1900000089.rn.1	7.64	6.58	-2.09	0.0009	0.3283	spydar	Unannotated AceView Transcript	Unassigned
TC1700000444.rn.1	7.44	6.37	-2.09	0.0293	0.4965			NonCoding
TC0500001222.rn.1	3.89	2.83	-2.09	0.0021	0.3725	ENSMUSG00000082825	predicted gene 15741, Non-coding transcript identified by NONCODE: Antisense, pseudogene similar to the C-terminal half of Traf3 interacting protein 2 (Traf3ip2)	Multiple_Complex
TC0100002644.rn.1	9.06	8	-2.09	0.0392	0.5249	floygley	Unannotated AceView Transcript	Unassigned
TC0100003931.rn.1	5.98	4.91	-2.09	0.0227	0.4793	KnowTID_00000859	Non-coding transcript identified by Luo, et al., Non-coding transcript identified by NONCODE: Linc	NonCoding
TC0500003527.rn.1	6.76	5.7	-2.09	0.0381	0.5215	Exo5	exonuclease 5; ENCODES a protein that exhibits 4 iron 4 sulfur cluster binding (ortholog) AND single-stranded DNA 5'-3' exodeoxyribonuclease activity (ortholog) AND INVOLVED IN DNA catabolic process exonucleolytic (ortholog) AND interstrand cross-link repair (ortholog) AND FOUND IN cytosol (ortholog) AND nucleus (ortholog) AND INTERACTS WITH diuron AND 2 3 7 8-tetrachlorodibenzodioxine (ortholog)…	Coding
TC1200000846.rn.1	10.4	9.33	-2.09	0.003	0.3859	Myo18b	myosin XVIIIb; ENCODES a protein that exhibits ATP binding (inferred) AND motor activity (inferred) AND INVOLVED IN cardiac muscle fiber development (ortholog) AND in utero embryonic development (ortholog) AND vasculogenesis (ortholog) AND FOUND IN filamentous actin (ortholog) AND unconventional myosin complex (ortholog) AND Z disc (ortholog) AND INTERACTS WITH 17beta-estradiol (ortholog) AND and…	Coding
TC0300001185.rn.1	4.26	3.2	-2.09	0.0063	0.4054	uc008lbq.2	piRNA piR-10475, complete sequence.	NonCoding
TC0200004382.rn.1	4.36	3.3	-2.09	0.0233	0.4793	LOC102547816	uncharacterized LOC102547816	NonCoding
TC0100005766.rn.1	4.8	3.74	-2.09	0.0464	0.5454			Precursor_microRNA
TC0100002505.rn.1	9.12	8.06	-2.09	0.0149	0.4441	sneygler	Unannotated AceView Transcript	Unassigned
TC0100003374.rn.1	13.01	11.95	-2.09	0.0104	0.4242	Klf9	Kruppel-like factor 9; ENCODES a protein that exhibits RNA polymerase II regulatory region sequence-specific DNA binding (ortholog) AND RNA polymerase II transcription regulatory region sequence-specific DNA binding transcription factor activity involved in positive regulation of transcription (ortholog) AND INVOLVED IN cellular response to peptide AND cellular response to thyroid hormone stimulu…	Coding
TC0300003066.rn.1	4.24	3.18	-2.08	0.0204	0.4708	deychy	Unannotated AceView Transcript	Unassigned
TC0500000818.rn.1	10.22	9.16	-2.08	0.0346	0.5127			Pseudogene
TC0400003415.rn.1	4.86	3.81	-2.08	0.0278	0.4912	KnowTID_00006398	Non-coding transcript identified by Luo, et al., Non-coding transcript identified by NONCODE: Linc	NonCoding
TC0900000908.rn.1	9.66	8.61	-2.08	0.0284	0.4933	Cyp27a1	cytochrome P450, family 27, subfamily a, polypeptide 1; ENCODES a protein that exhibits cholesterol 26-hydroxylase activity AND vitamin D3 25-hydroxylase activity AND INVOLVED IN calcitriol biosynthetic process from calciol AND cholesterol metabolic process AND PARTICIPATES IN reverse cholesterol transport pathway AND bile acid biosynthetic pathway AND eicosanoid signaling pathway via peroxisome …	Coding
TC0100003184.rn.1	4.47	3.42	-2.08	0.0072	0.4077	NONMMUG020800	Non-coding transcript identified by NONCODE: Linc, Non-coding transcript identified by Luo, et al.	NonCoding
TC0200003449.rn.1	5.68	4.63	-2.08	0.0317	0.5044	NONMMUG026303	Non-coding transcript identified by NONCODE: Antisense	NonCoding
TC0500001775.rn.1	10.22	9.17	-2.08	0.0002	0.2786	Ubr4	ubiquitin protein ligase E3 component n-recognin 4; ENCODES a protein that exhibits ubiquitin-protein transferase activity (ortholog) AND INVOLVED IN protein ubiquitination involved in ubiquitin-dependent protein catabolic process (ortholog) AND FOUND IN centrosome (ortholog) AND cytoplasm (ortholog) AND membrane (ortholog) AND INTERACTS WITH 2 3 7 8-tetrachlorodibenzodioxine AND 2 6-dinitrotolue…	Coding
TC1200000968.rn.1	12.3	11.25	-2.08	0.0049	0.3902	Fry	furry homolog (Drosophila); INTERACTS WITH diuron AND (-)-demecolcine (ortholog) AND (-)-epigallocatechin 3-gallate (ortholog)	Coding
TC0100004743.rn.1	4.43	3.38	-2.07	0.0256	0.4847	Mir3099	microRNA 3099	Precursor_microRNA
TC0200002209.rn.1	4.75	3.7	-2.07	0.0001	0.2764	KnowTID_00004873	Non-coding transcript identified by Luo, et al., Non-coding transcript identified by NONCODE: Linc	NonCoding
TC1400000349.rn.1	4.53	3.48	-2.07	0.0027	0.3795			Precursor_microRNA
TC1800001356.rn.1	4.35	3.3	-2.07	0.0092	0.4177	blarfu	Unannotated AceView Transcript	Unassigned
TC1500000366.rn.1	3.84	2.79	-2.07	0.0042	0.3864			Coding
TC0100002700.rn.1	10.19	9.15	-2.07	0.0011	0.334	Tacc2	transforming, acidic coiled-coil containing protein 2; ENCODES a protein that exhibits nuclear hormone receptor binding (ortholog) AND protein domain specific binding (ortholog) AND INVOLVED IN astral microtubule organization (ortholog) AND cell proliferation (ortholog) AND cerebral cortex development (ortholog) AND FOUND IN cytoplasm (ortholog) AND Golgi apparatus (ortholog) AND nucleolus (ortho…	Coding
TC0100005039.rn.1	12.05	11	-2.06	0.0113	0.4294	Ltbp4	latent transforming growth factor beta binding protein 4; ENCODES a protein that exhibits transforming growth factor beta binding (ortholog) AND INVOLVED IN hormone secretion (ortholog) AND regulation of proteolysis (ortholog) AND transforming growth factor beta receptor signaling pathway (ortholog) AND ASSOCIATED WITH Cutis Laxa With Severe Pulmonary Gastrointestinal And Urinary Abnormalities (o…	Coding
TC1300000132.rn.1	4.11	3.06	-2.06	0.0021	0.3725	fukee	Unannotated AceView Transcript	Unassigned
TC0600002180.rn.1	12.3	11.26	-2.06	0.0044	0.3889	Lpin1	lipin 1; ENCODES a protein that exhibits histone deacetylase binding (ortholog) AND peroxisome proliferator activated receptor binding (ortholog) AND phosphatidate phosphatase activity (ortholog) AND INVOLVED IN cellular response to insulin stimulus AND organ regeneration AND actin cytoskeleton reorganization (ortholog) AND PARTICIPATES IN mTOR signaling pathway AND ASSOCIATED WITH Cachexia AND D…	Coding
TC1800001499.rn.1	8.34	7.3	-2.06	0.0127	0.4337	spofo	Unannotated AceView Transcript	Unassigned
TC0100001365.rn.1	5.8	4.76	-2.06	0.0246	0.4816	NONMMUG037829	Non-coding transcript identified by NONCODE: Linc, Non-coding transcript identified by Luo, et al.	NonCoding
TC0300000319.rn.1	6.79	5.74	-2.06	0.0228	0.4793	NONMMUG022712	Non-coding transcript identified by NONCODE: Linc	NonCoding
TC1500001419.rn.1	8.33	7.29	-2.06	0.0166	0.4529	Abhd6	abhydrolase domain containing 6; ENCODES a protein that exhibits acylglycerol lipase activity (ortholog) AND INVOLVED IN long term synaptic depression (ortholog) AND negative regulation of cell migration (ortholog) AND regulation of endocannabinoid signaling pathway (ortholog) AND FOUND IN alpha-amino-3-hydroxy-5-methyl-4-isoxazolepropionic acid selective glutamate receptor complex (ortholog) AND…	Coding
TC0600000820.rn.1	6.44	5.4	-2.06	0.0435	0.5368	NONMMUG009073	Non-coding transcript identified by NONCODE: Sense No Exonic	NonCoding
TC0100003424.rn.1	4.98	3.94	-2.06	0.0443	0.5396	ENSMUSG00000092182	predicted gene 20407, Non-coding transcript identified by NONCODE: Antisense, novel transcript	NonCoding
TC0800001958.rn.1	5.59	4.55	-2.06	0.0489	0.5529	shorpoy	Unannotated AceView Transcript	Unassigned
TC0100001607.rn.1	9.37	8.32	-2.06	0.0002	0.2786	Herc2	HECT and RLD domain containing E3 ubiquitin protein ligase 2; ENCODES a protein that exhibits SUMO binding (ortholog) AND ubiquitin protein ligase binding (ortholog) AND ubiquitin-protein transferase activity (ortholog) AND INVOLVED IN cellular response to DNA damage stimulus (ortholog) AND DNA repair (ortholog) AND protein ubiquitination (ortholog) AND PARTICIPATES IN ubiquitin/proteasome degrad…	Coding
TC2000000422.rn.1	5.09	4.05	-2.06	0.0067	0.4057	smyda	Unannotated AceView Transcript	Unassigned
TC1900000640.rn.1	8.1	7.06	-2.06	0.0105	0.4242	gleydey	Unannotated AceView Transcript	Unassigned
TC0500001909.rn.1	9.78	8.74	-2.06	0.0004	0.2926	Mtor	mechanistic target of rapamycin (serine/threonine kinase); ENCODES a protein that exhibits protein domain specific binding AND protein serine/threonine kinase activity AND kinase activity (ortholog) AND INVOLVED IN cell projection organization AND negative regulation of cell size AND positive regulation of endothelial cell proliferation AND PARTICIPATES IN mTOR signaling pathway AND interleukin-1…	Coding
TC0700001031.rn.1	5.41	4.37	-2.06	0.0324	0.5057	NONMMUG014411	Non-coding transcript identified by NONCODE: Sense No Exonic	NonCoding
TC1200001785.rn.1	12.03	10.99	-2.06	0.0018	0.3725	Acacb	acetyl-CoA carboxylase beta; ENCODES a protein that exhibits acetyl-CoA carboxylase activity AND ATP binding AND biotin binding AND INVOLVED IN acetyl-CoA metabolic process AND response to drug AND response to organic cyclic compound AND PARTICIPATES IN fatty acid biosynthetic pathway AND insulin signaling pathway AND propanoate metabolic pathway AND ASSOCIATED WITH Fatty Liver AND Insulin Resist…	Coding
TC1700000258.rn.1	7.96	6.92	-2.06	0.0034	0.3859	LOC100911242	eukaryotic translation initiation factor 4E transporter-like	NonCoding
TC0700003789.rn.1	4.7	3.66	-2.06	0.0025	0.3762	klorta	Unannotated AceView Transcript	Unassigned
TC1700001480.rn.1	6.12	5.08	-2.06	0.042	0.5335	ENSMUSG00000084466	predicted gene, 22960	Small_RNA
TC0200000424.rn.1	5.24	4.2	-2.05	0.024	0.4808	NONMMUG012018	Non-coding transcript identified by NONCODE: Sense No Exonic	NonCoding
TC1600001746.rn.1	7.25	6.21	-2.05	0.0008	0.3283	Pragmin	pragma of Rnd2; ENCODES a protein that exhibits ATP binding (inferred) AND protein tyrosine kinase activity (inferred) AND INVOLVED IN peptidyl-tyrosine phosphorylation (inferred) AND INTERACTS WITH 2 3 7 8-tetrachlorodibenzodioxine AND cadmium dichloride AND thioacetamide	Coding
TC1300001447.rn.1	4.76	3.73	-2.05	0.0027	0.3795	ENSMUSG00000097435	predicted gene, 26783, Non-coding transcript identified by Luo, et al., Non-coding transcript identified by NONCODE: Linc	NonCoding
TC0600002463.rn.1	6.71	5.68	-2.05	0.0341	0.5115	fartey	Unannotated AceView Transcript	Unassigned
TC0300000480.rn.1	4.62	3.59	-2.04	0.0487	0.5522	ENSMUSG00000081144	vomeronasal 2, receptor, pseudogene 2, Non-coding transcript identified by NONCODE: Linc	Multiple_Complex
TC0X00000855.rn.1	7.23	6.2	-2.04	0.0366	0.5169	serber	Unannotated AceView Transcript	Unassigned
TC1200000497.rn.1	5.43	4.4	-2.04	0.0356	0.5142	ENSMUSG00000081002	predicted gene 14240, novel pseudogene similar AE binding protein 2 Aebp2	Pseudogene
TC1300001454.rn.1	8.51	7.48	-2.04	0.0029	0.3859	Lgr6	leucine-rich repeat-containing G protein-coupled receptor 6; ENCODES a protein that exhibits protein-hormone receptor activity (inferred) AND INVOLVED IN positive regulation of cell migration (ortholog) AND positive regulation of Wnt signaling pathway (ortholog) AND FOUND IN vesicle (ortholog) AND INTERACTS WITH (-)-epigallocatechin 3-gallate (ortholog) AND 2 3 7 8-tetrachlorodibenzodioxine (orth…	Coding
TC1600000344.rn.1	14.59	13.56	-2.04	0.0032	0.3859	NCBI_Gene:100861638	PREDICTED: uncharacterized LOC100861638, transcript variant 3 (LOC100861638), miscRNA.; PREDICTED: uncharacterized LOC100861638, transcript variant 2 (LOC100861638), miscRNA.; PREDICTED: uncharacterized LOC100861638, transcript variant 1 (LOC100861638), miscRNA.	NonCoding
TC0X00002166.rn.1	4.8	3.77	-2.04	0.0265	0.4874	LOC688539	ENCODES a protein that exhibits fructose-bisphosphate aldolase activity (inferred) AND INVOLVED IN glycolytic process (inferred)	Multiple_Complex
TC0X00002167.rn.1	4.8	3.77	-2.04	0.0265	0.4874	LOC688539	similar to Fructose-bisphosphate aldolase A (Muscle-type aldolase)	Multiple_Complex
TC1600001171.rn.1	6.27	5.24	-2.04	0.0164	0.4515	vargaw	Unannotated AceView Transcript	Unassigned
TC1800000231.rn.1	8.23	7.2	-2.04	0.0146	0.4419	safy	Unannotated AceView Transcript	Unassigned
TC0100007351.rn.1	4.55	3.52	-2.04	0.0054	0.396	LOC102553402	uncharacterized LOC102553402	NonCoding
TC0100006008.rn.1	4.33	3.3	-2.04	0.0144	0.4417	Tyr	tyrosinase	Coding
TC1600000347.rn.1	4.73	3.7	-2.04	0.0258	0.4853	NONMMUG040767	Non-coding transcript identified by NONCODE: Sense No Exonic	NonCoding
TC0200001736.rn.1	4.36	3.33	-2.04	0.009	0.4162	chyshee	Unannotated AceView Transcript	Unassigned
TC0600000776.rn.1	7.98	6.95	-2.04	0.007	0.4077	dartey	Unannotated AceView Transcript	Unassigned
TC0100002061.rn.1	4.65	3.63	-2.04	0.0008	0.3283	NONMMUG038735	Non-coding transcript identified by NONCODE: Sense No Exonic	NonCoding
TC1600001540.rn.1	6.78	5.75	-2.04	0.0356	0.5145			Precursor_microRNA
TC1600001541.rn.1	6.78	5.75	-2.04	0.0356	0.5145			Precursor_microRNA
TC0500000492.rn.1	6.06	5.04	-2.04	0.0041	0.3864	NONMMUG028965; NCBI_Gene:100862160	Non-coding transcript identified by NONCODE: Antisense; PREDICTED: uncharacterized LOC100862160 (LOC100862160), miscRNA.	NonCoding
TC1000000723.rn.1	6.1	5.07	-2.03	0.0377	0.5205	beeny	Unannotated AceView Transcript	Unassigned
TC0600001482.rn.1	8.58	7.55	-2.03	0.0212	0.4744	NONMMUG009949	Non-coding transcript identified by NONCODE: Antisense	NonCoding
TC1900001460.rn.1	12.07	11.05	-2.03	0.0116	0.4302	Pdpr	pyruvate dehydrogenase phosphatase regulatory subunit; ENCODES a protein that exhibits aminomethyltransferase activity (inferred) AND oxidoreductase activity (inferred) AND INVOLVED IN glycine catabolic process (inferred) AND methylation (inferred) AND oxidation-reduction process (inferred) AND FOUND IN cytoplasm (ortholog) AND mitochondrion (ortholog) AND INTERACTS WITH 2-methylcholine (ortholog…	Coding
TC0100006517.rn.1	7.47	6.45	-2.03	0.0164	0.4508	sleegler	Unannotated AceView Transcript	Unassigned
TC0200002874.rn.1	11.72	10.7	-2.03	0.0136	0.4359	LOC686105	similar to solute carrier family 25 member 5	Pseudogene
TC0100003219.rn.1	14.88	13.86	-2.03	0.0009	0.3283	gykly	Unannotated AceView Transcript	Unassigned
TC1700002257.rn.1	4.72	3.7	-2.03	0.0165	0.4524	NONMMUG022023	Non-coding transcript identified by NONCODE: Linc	NonCoding
TC0100004595.rn.1	5.74	4.72	-2.03	0.0293	0.4965	LOC102554831	uncharacterized LOC102554831	NonCoding
TC0900002452.rn.1	11.62	10.6	-2.03	0.019	0.4691	Col6a3	collagen, type VI, alpha 3; INVOLVED IN response to glucose AND PARTICIPATES IN syndecan signaling pathway AND cell-extracellular matrix signaling pathway AND ASSOCIATED WITH Bethlem myopathy (ortholog) AND Muscular Dystrophies (ortholog) AND Scleroatonic muscular dystrophy (ortholog) AND FOUND IN extracellular matrix (ortholog) AND extracellular space (ortholog) AND extracellular vesicular exoso…	Coding
TC0200004197.rn.1	8.74	7.73	-2.02	0.0229	0.4793	RVP.2	Unannotated AceView Transcript	Unassigned
TC0400000441.rn.1	4.8	3.78	-2.02	0.0363	0.5156	ENSMUSG00000084650	predicted gene, 22718, Non-coding transcript identified by NONCODE: Linc	NonCoding
TC0X00000648.rn.1	4.35	3.34	-2.02	0.0235	0.4794	LOC100360246	hypothetical LOC100360246	Coding
TC0800002699.rn.1	4.62	3.6	-2.02	0.0113	0.4294	mypor	Unannotated AceView Transcript	Unassigned
TC0500001617.rn.1	9.22	8.2	-2.02	0.0153	0.4456	rywar	Unannotated AceView Transcript	Unassigned
TC0100007127.rn.1	5.01	4	-2.02	0.0296	0.4975	NONMMUG020664	Non-coding transcript identified by NONCODE: Antisense	NonCoding
TC1700000381.rn.1	3.81	2.79	-2.02	0.0086	0.4105	NONMMUG010785	Non-coding transcript identified by NONCODE: Linc, Non-coding transcript identified by Luo, et al.	NonCoding
TC0100000799.rn.1	7.56	6.55	-2.02	0.0271	0.4886	LOC100910305	zinc finger imprinted 3-like	Pseudogene
TC0200004281.rn.1	15.48	14.46	-2.02	0.0373	0.5195	Pde4dip	phosphodiesterase 4D interacting protein; ENCODES a protein that exhibits enzyme binding AND INVOLVED IN cellular protein complex assembly AND FOUND IN centrosome AND Golgi apparatus AND myofibril AND INTERACTS WITH 1 3-dinitrobenzene AND 2 3 7 8-tetrachlorodibenzodioxine AND 2 6-dinitrotoluene; Myomegalin [Source:UniProtKB/Swiss-Prot;Acc:Q9WUJ3]	Coding
TC0700000432.rn.1	7.39	6.37	-2.02	0.0313	0.5024	poso	Unannotated AceView Transcript	Unassigned
TC1400000702.rn.1	7.16	6.15	-2.02	0.0033	0.3859	LOC100912366; wawku; woku	uncharacterized LOC100912366; Unannotated AceView Transcript	Coding
TC1900000596.rn.1	12.74	11.73	-2.02	0.0094	0.4177	Glg1	golgi glycoprotein 1; ENCODES a protein that exhibits fibroblast growth factor binding AND INVOLVED IN bone morphogenesis (ortholog) AND negative regulation of protein processing (ortholog) AND negative regulation of transforming growth factor beta receptor signaling pathway (ortholog) AND FOUND IN Golgi medial cisterna AND intracellular membrane-bounded organelle AND extracellular matrix (orthol…	Coding
TC0400002927.rn.1	8.64	7.63	-2.02	0.0431	0.5349	Tril	TLR4 interactor with leucine-rich repeats; ENCODES a protein that exhibits lipopolysaccharide binding (ortholog) AND INVOLVED IN regulation of cytokine production involved in immune response (ortholog) AND toll-like receptor 4 signaling pathway (ortholog) AND FOUND IN lipopolysaccharide receptor complex (ortholog) AND INTERACTS WITH cefaloridine AND chloroprene AND (2 4 5-trichlorophenoxy)acetic …	Coding
TC0700002925.rn.1	10.19	9.18	-2.01	0.0365	0.5166	Lrp1	low density lipoprotein receptor-related protein 1; ENCODES a protein that exhibits protease binding AND apolipoprotein binding (ortholog) AND calcium ion binding (ortholog) AND INVOLVED IN aging AND cell proliferation AND lipoprotein metabolic process AND PARTICIPATES IN platelet-derived growth factor signaling pathway AND Alzheimer disease pathway AND Plasmodium infection pathway AND ASSOCIATED…	Coding
TC0700002896.rn.1	6.45	5.44	-2.01	0.0306	0.5007	ENSMUSG00000089550	predicted gene, 24179	Small_RNA
TC0100000201.rn.1	13.54	12.54	-2.01	0.0043	0.3889	chyfly	Unannotated AceView Transcript	Unassigned
TC0100000415.rn.1	4.31	3.3	-2.01	0.0047	0.3902	NONMMUG002940	Non-coding transcript identified by NONCODE: Antisense	NonCoding
TC0X00001597.rn.1	4.13	3.12	-2.01	0.0194	0.4708	NONMMUG046367	Non-coding transcript identified by NONCODE: Sense No Exonic	NonCoding
TC1500002149.rn.1	5.3	4.29	-2.01	0.0221	0.476			Coding
TC1100000820.rn.1	5.02	4.01	-2.01	0.0208	0.4729	LOC102547530	uncharacterized LOC102547530	NonCoding
TC0900000098.rn.1	11.59	10.59	-2.01	0.03	0.5002	Lonp1	lon peptidase 1, mitochondrial; ENCODES a protein that exhibits ATP-dependent peptidase activity AND ADP binding (ortholog) AND ATP binding (ortholog) AND INVOLVED IN aging AND cellular protein complex assembly AND mitochondrion organization AND ASSOCIATED WITH Brain Ischemia AND Ischemia AND FOUND IN mitochondrial matrix AND mitochondrion AND cytoplasm (ortholog) AND INTERACTS WITH 1 2 4-trimeth…	Coding
TC0700001378.rn.1	5.75	4.74	-2.01	0.0132	0.4337	neesa	Unannotated AceView Transcript	Unassigned
TC1800000760.rn.1	4.7	3.7	-2	0.0329	0.507			Precursor_microRNA
TC0100004866.rn.1	8.63	7.63	-2	0.0077	0.4077	C5ar1	complement component 5a receptor 1; ENCODES a protein that exhibits C5a anaphylatoxin receptor activity AND complement component C5a binding AND complement component C5a receptor activity AND INVOLVED IN apoptotic process AND cell proliferation in hindbrain AND complement receptor mediated signaling pathway AND PARTICIPATES IN coagulation cascade pathway AND complement system pathway AND Staphylo…	Coding
TC1400001560.rn.1	4.71	3.7	-2	0.0358	0.515	LOC102549902	uncharacterized LOC102549902	NonCoding
TC1000001458.rn.1	4.8	3.8	-2	0.0098	0.4187			NonCoding
TC1100000783.rn.1	5.08	4.08	-2	0.0226	0.4785	LOC102551039	uncharacterized LOC102551039	NonCoding
TSUnmapped00000114.rn.1	7.88	6.87	-2	0.029	0.4954	Robo4	roundabout guidance receptor 4	Coding
TC1600000153.rn.1	5.76	4.76	-2	0.0289	0.4948	LOC102548916	uncharacterized LOC102548916	NonCoding
TC1200000794.rn.1	4.79	3.78	-2	0.0199	0.4708	uc008zcd.3	METHODS AND COMPOSITIONS INVOLVING MIRNA AND MIRNA INHIBITOR MOLECULES.	NonCoding
TC0400001719.rn.1	3.93	2.93	-2	0.0147	0.4429	NONMMUG036503	Non-coding transcript identified by NONCODE: Linc	NonCoding
TC1000000849.rn.1	5.35	4.35	-2	0.0439	0.5379	NONMMUG006451	Non-coding transcript identified by NONCODE: Linc	NonCoding
TC0200000014.rn.1	15.1	14.1	-2	0.0467	0.5455	bawsher	Unannotated AceView Transcript	Unassigned
TSUnmapped00000045.rn.1	12.04	11.04	-2	0.0106	0.425	Dcun1d2	DCN1, defective in cullin neddylation 1, domain containing 2	Coding
TC0700000477.rn.1	4.5	3.5	-2	0.0461	0.5444	NONMMUG004359	Non-coding transcript identified by NONCODE: Sense No Exonic	NonCoding
TC1800001627.rn.1	5.91	4.91	-2	0.0076	0.4077	NCBI_Gene:100861930	PREDICTED: uncharacterized LOC100861930, transcript variant 1 (LOC100861930), miscRNA.; PREDICTED: uncharacterized LOC100861930, transcript variant 3 (LOC100861930), miscRNA.	NonCoding
TC1100001540.rn.1	12.48	11.48	-1.99	0.0019	0.3725	Zbtb20; Mir568	zinc finger and BTB domain containing 20; microRNA 568; zinc finger and BTB domain containing 20 (Zbtb20), mRNA; rno-mir-568; ENCODES a protein that exhibits DNA binding (ortholog) AND RNA polymerase II core promoter proximal region sequence-specific DNA binding transcription factor activity involved in negative regulation of transcription (ortholog) AND INVOLVED IN negative regulation of transcr…	Multiple_Complex
TC0100000046.rn.1	4.56	3.57	-1.99	0.0051	0.3927	KnowTID_00000652	Non-coding transcript identified by Luo, et al., Non-coding transcript identified by NONCODE: Linc	NonCoding
TC1300001865.rn.1	6.1	5.11	-1.99	0.0323	0.5057	snorla	Unannotated AceView Transcript	Unassigned
TC0300000899.rn.1	11.1	10.11	-1.99	0.0015	0.3669	Osbpl6	oxysterol binding protein-like 6; INVOLVED IN lipid transport (inferred) AND FOUND IN cytosol (ortholog) AND nuclear membrane (ortholog) AND perinuclear endoplasmic reticulum (ortholog) AND INTERACTS WITH furan AND 1-nitropyrene (ortholog) AND 5-aza-2'-deoxycytidine (ortholog)	Coding
TC0400000493.rn.1	10.51	9.51	-1.99	0.0237	0.4795	slaza	Unannotated AceView Transcript	Unassigned
TC1400000641.rn.1	5.9	4.91	-1.99	0.018	0.4632	NONMMUG032455	Non-coding transcript identified by NONCODE: Linc	NonCoding
TC1400001363.rn.1	5.86	4.87	-1.99	0.0227	0.4788	meyjey	Unannotated AceView Transcript	Unassigned
TC1000002937.rn.1	6.85	5.86	-1.99	0.0021	0.3725	mawny	Unannotated AceView Transcript	Unassigned
TC1300001607.rn.1	6.33	5.34	-1.99	0.0394	0.5255	ENSMUSG00000082453	predicted gene 11502, Non-coding transcript identified by NONCODE: Linc, novel pseudogene (similar to RIKEN cDNA 4833439L19 gene)	Multiple_Complex
TC1100000582.rn.1	6.53	5.54	-1.99	0.0097	0.418	famo	Unannotated AceView Transcript	Unassigned
TC1000002877.rn.1	4.26	3.27	-1.99	0.0045	0.3901	Olr1423	olfactory receptor 1423; ENCODES a protein that exhibits G-protein coupled receptor activity (inferred) AND olfactory receptor activity (inferred) AND INVOLVED IN detection of chemical stimulus involved in sensory perception of smell (inferred) AND G-protein coupled receptor signaling pathway (inferred) AND FOUND IN integral component of membrane (inferred) AND plasma membrane (inferred) AND INTE…	Coding
TC0900000240.rn.1	11.53	10.54	-1.99	0.013	0.4337	Vegfa	vascular endothelial growth factor A; ENCODES a protein that exhibits chemoattractant activity AND growth factor activity AND protein homodimerization activity AND INVOLVED IN aging AND angiogenesis AND angiogenesis involved in coronary vascular morphogenesis AND PARTICIPATES IN vascular endothelial growth factor signaling pathway AND altered vascular endothelial growth factor signaling pathway i…	Multiple_Complex
TC0300004133.rn.1	7.88	6.89	-1.98	0.041	0.5302	Zc3h8	zinc finger CCCH type containing 8; ENCODES a protein that exhibits poly(A) RNA binding (ortholog) AND sequence-specific DNA binding (ortholog) AND sequence-specific DNA binding transcription factor activity (ortholog) AND INVOLVED IN negative regulation of T cell differentiation in thymus (ortholog) AND negative regulation of transcription DNA-templated (ortholog) AND positive regulation of thym…	Coding
TC1600000471.rn.1	4.28	3.29	-1.98	0.0247	0.4823	NONMMUG040630	Non-coding transcript identified by NONCODE: Antisense	NonCoding
TC1500001994.rn.1	6.74	5.75	-1.98	0.015	0.4448	flaja	Unannotated AceView Transcript	Unassigned
TC0800000308.rn.1	5.32	4.33	-1.98	0.019	0.4691	LOC102555286	uncharacterized LOC102555286	NonCoding
TC1500000790.rn.1	7.94	6.96	-1.98	0.0064	0.4054	Gfra2	GDNF family receptor alpha 2; ENCODES a protein that exhibits glial cell-derived neurotrophic factor receptor activity AND INVOLVED IN glial cell-derived neurotrophic factor receptor signaling pathway AND negative regulation of protein autophosphorylation AND nervous system development (ortholog) AND ASSOCIATED WITH Optic Nerve Injuries AND Parkinsonian Disorders AND INTERACTS WITH 17alpha-ethyny…	Coding
TC1000000762.rn.1	10.12	9.13	-1.98	0.0026	0.3766	Smcr8	Smith-Magenis syndrome chromosome region, candidate 8; FOUND IN nucleus (ortholog) AND INTERACTS WITH aflatoxin B1 (ortholog) AND cadmium atom (ortholog) AND cyclosporin A (ortholog)	Coding
TC1500001054.rn.1	7.48	6.49	-1.98	0.0453	0.5424	LOC102553928	uncharacterized LOC102553928	NonCoding
TC1900001434.rn.1	6.47	5.48	-1.98	0.0213	0.4753	loydey	Unannotated AceView Transcript	Unassigned
TC0500003551.rn.1	11.74	10.75	-1.98	0.0048	0.3902	Macf1; LOC100361083	microtubule-actin crosslinking factor 1; hypothetical LOC100361083; INTERACTS WITH aflatoxin B1 (ortholog) AND mercury atom (ortholog) AND mercury(0) (ortholog); ENCODES a protein that exhibits actin binding (ortholog) AND ATPase activity (ortholog) AND microtubule binding (ortholog) AND INVOLVED IN positive regulation of Wnt signaling pathway AND ATP catabolic process (ortholog) AND cellular com…	Multiple_Complex
TC1100001186.rn.1	6.66	5.68	-1.98	0.042	0.5335	LOC102552104	MLV-related proviral Env polyprotein-like	Coding
TC0800000967.rn.1	9.53	8.55	-1.98	0.003	0.3859	papor	Unannotated AceView Transcript	Unassigned
TC1100001428.rn.1	4.7	3.72	-1.98	0.0295	0.4968	LOC102555952	uncharacterized LOC102555952	NonCoding
TC0300004582.rn.1	11.93	10.95	-1.98	0.0498	0.5539	fusho	Unannotated AceView Transcript	Unassigned
TC0200000827.rn.1	5.09	4.11	-1.98	0.0281	0.4923	NONMMUG026118	Non-coding transcript identified by NONCODE: Linc	NonCoding
TC0300004408.rn.1	4.18	3.19	-1.97	0.0094	0.4177	NONMMUG025024	Non-coding transcript identified by NONCODE: Linc, Non-coding transcript identified by Luo, et al.	NonCoding
TC0100006485.rn.1	9.8	8.82	-1.97	0.0194	0.4708	Smg1	SMG1 phosphatidylinositol 3-kinase-related kinase; ENCODES a protein that exhibits poly(A) RNA binding (ortholog) AND protein serine/threonine kinase activity (ortholog) AND INVOLVED IN nuclear-transcribed mRNA catabolic process nonsense-mediated decay (ortholog) AND peptidyl-serine phosphorylation (ortholog) AND phosphatidylinositol phosphorylation (ortholog) AND FOUND IN cytoplasm (ortholog) AN…	Coding
TC1600000345.rn.1	6.64	5.66	-1.97	0.0416	0.5323	NONMMUG040773	Non-coding transcript identified by NONCODE: Antisense	NonCoding
TC0X00000223.rn.1	6.91	5.93	-1.97	0.0019	0.3725	Mir98	microRNA 98	Precursor_microRNA
TC1300002096.rn.1	8	7.02	-1.97	0.0077	0.4077	leylu	Unannotated AceView Transcript	Unassigned
TC1400000404.rn.1	13.93	12.95	-1.97	0.0199	0.4708	Kdr	kinase insert domain receptor; ENCODES a protein that exhibits growth factor binding AND vascular endothelial growth factor-activated receptor activity AND integrin binding (ortholog) AND INVOLVED IN aging AND endochondral bone growth AND hyaluronan metabolic process AND PARTICIPATES IN altered vascular endothelial growth factor signaling pathway involving proteins affecting its expression AND al…	Coding
TC0400000815.rn.1	6.65	5.67	-1.97	0.0154	0.4456	Cntnap2	ENCODES a protein that exhibits protease binding AND enzyme binding (ortholog) AND INVOLVED IN adult behavior (ortholog) AND cellular protein localization (ortholog) AND cerebral cortex development (ortholog) AND ASSOCIATED WITH Autistic Disorder (ortholog) AND Cortical Dysplasia-Focal Epilepsy Syndrome (ortholog) AND FOUND IN axolemma (ortholog) AND cell surface (ortholog) AND early endosome (or…	Coding
TC0200001798.rn.1	8.16	7.18	-1.97	0.0155	0.4457	MGI:5012328	PREDICTED: predicted gene, 20143 (Gm20143), miscRNA.	NonCoding
TC1100000804.rn.1	10.23	9.25	-1.97	0.0216	0.4755	shermar	Unannotated AceView Transcript	Unassigned
TC1000003510.rn.1	5.97	4.99	-1.97	0.0327	0.5065	meenaw	Unannotated AceView Transcript	Unassigned
TC0500002172.rn.1	10.56	9.58	-1.96	0.0047	0.3902	Prex2	phosphatidylinositol-3,4,5-trisphosphate-dependent Rac exchange factor 2; ENCODES a protein that exhibits Rac GTPase activator activity (ortholog) AND Rac guanyl-nucleotide exchange factor activity (ortholog) AND INVOLVED IN adult locomotory behavior (ortholog) AND dendrite morphogenesis (ortholog) AND G-protein coupled receptor signaling pathway (ortholog) AND INTERACTS WITH cadmium dichloride A…	Coding
TC0700003385.rn.1	9.72	8.75	-1.96	0.0019	0.3725	Plec	plectin; ENCODES a protein that exhibits ankyrin binding AND cytoskeletal protein binding AND protein N-terminus binding AND INVOLVED IN epithelial cell differentiation AND female pregnancy AND response to nutrient AND ASSOCIATED WITH Epidermolysa bullosa simplex and limb girdle muscular dystrophy (ortholog) AND Epidermolysis Bullosa Simplex (ortholog) AND Epidermolysis Bullosa Simplex With Pylor…	Coding
TC0100005905.rn.1	12.07	11.1	-1.96	0.0088	0.4144	Fsd2	fibronectin type III and SPRY domain containing 2; INTERACTS WITH benzo[a]pyrene (ortholog)	Coding
TC0700002994.rn.1	4.65	3.67	-1.96	0.002	0.3725	NONMMUG014333	Non-coding transcript identified by NONCODE: Linc	NonCoding
TC1000000755.rn.1	10.88	9.9	-1.96	0.0085	0.4105	meyny	Unannotated AceView Transcript	Unassigned
TC0100004344.rn.1	5.72	4.74	-1.96	0.0093	0.4177			Precursor_microRNA
TC1300002265.rn.1	5.72	4.74	-1.96	0.0093	0.4177	Mir3556b	null	Precursor_microRNA
TC1100001699.rn.1	3.25	2.28	-1.96	0.0412	0.5308	uc029qpv.1; uc029qqb.1; uc029qqn.1; uc029qqt.1	non-coding RNA, oocyte_clustered_small_RNA11962, complete sequence.	NonCoding
TC0200004587.rn.1	12.63	11.66	-1.96	0.0383	0.5227	Abcd3	ATP-binding cassette, subfamily D (ALD), member 3; ENCODES a protein that exhibits ATP binding AND protein self-association AND ATPase activity (ortholog) AND INVOLVED IN response to drug AND response to organic cyclic compound AND ATP catabolic process (ortholog) AND ASSOCIATED WITH Zellweger Syndrome (ortholog) AND FOUND IN mitochondrion AND peroxisomal membrane AND peroxisome AND INTERACTS WIT…	Coding
TC1100001953.rn.1	11.32	10.35	-1.96	0.006	0.4018	termaw	Unannotated AceView Transcript	Unassigned
TC0700003978.rn.1	11.74	10.77	-1.96	0.008	0.41	Calcoco1	calcium binding and coiled coil domain 1 (Calcoco1), mRNA; calcium binding and coiled coil domain 1; INVOLVED IN Wnt signaling pathway (inferred) AND PARTICIPATES IN estrogen signaling pathway AND FOUND IN cytoplasm (inferred) AND nucleus (inferred) AND INTERACTS WITH 17beta-estradiol (ortholog) AND aflatoxin B1 (ortholog) AND dasatinib (anhydrous) (ortholog)	Coding
TC0800002787.rn.1	5.11	4.14	-1.96	0.0066	0.4054	NONMMUG043121	Non-coding transcript identified by NONCODE: Sense No Exonic	NonCoding
TC0100001073.rn.1	6.97	6	-1.96	0.0005	0.3193	Megf8	multiple EGF-like-domains 8; multiple EGF-like-domains 8 (Megf8), mRNA; ENCODES a protein that exhibits calcium ion binding (inferred) AND receptor activity (inferred) AND INVOLVED IN BMP signaling pathway (ortholog) AND cell migration involved in gastrulation (ortholog) AND craniofacial suture morphogenesis (ortholog) AND FOUND IN extracellular vesicular exosome (ortholog) AND nucleus (ortholog)…	Coding
TC0600002734.rn.1	5.73	4.76	-1.96	0.0323	0.5057	geetoy	Unannotated AceView Transcript	Unassigned
TC0100007373.rn.1	18.41	17.45	-1.96	0.0302	0.5006	LOC102556019	uncharacterized LOC102556019	NonCoding
TC0700001121.rn.1	11.38	10.41	-1.96	0.0022	0.3725	Deptor; klawser; kleeser; LOC102547145	DEP domain containing MTOR-interacting protein; Protein Deptor; Unannotated AceView Transcript; INVOLVED IN negative regulation of cell size (ortholog) AND negative regulation of protein kinase activity (ortholog) AND negative regulation of TOR signaling (ortholog) AND PARTICIPATES IN mTOR signaling pathway AND FOUND IN intracellular (ortholog) AND INTERACTS WITH chloroprene AND dibutyl phthalate…	Multiple_Complex
TC0700001082.rn.1	5.79	4.83	-1.95	0.0129	0.4337	gusa	Unannotated AceView Transcript	Unassigned
TC0200004422.rn.1	12.57	11.61	-1.95	0.0388	0.5242	gloybley	Unannotated AceView Transcript	Unassigned
TC1000003504.rn.1	6.61	5.64	-1.95	0.0473	0.5481	spymee	Unannotated AceView Transcript	Unassigned
TC1900000619.rn.1	6.62	5.65	-1.95	0.0198	0.4708	shardey	Unannotated AceView Transcript	Unassigned
TC0700001964.rn.1	19.79	18.82	-1.95	0.0109	0.4279			Precursor_microRNA
TC1800000692.rn.1	5.94	4.97	-1.95	0.0327	0.5065	LOC102550294; plodoy	uncharacterized LOC102550294; Unannotated AceView Transcript	NonCoding
TC0800000341.rn.1	4.75	3.79	-1.95	0.0427	0.5345	NONMMUG042411	Non-coding transcript identified by NONCODE: Linc, Non-coding transcript identified by Luo, et al.	NonCoding
TC0300004962.rn.1	5.18	4.22	-1.95	0.0038	0.3859	swachy	Unannotated AceView Transcript	Unassigned
TC0600002510.rn.1	7.69	6.73	-1.95	0.0152	0.4456	Slc25a21	solute carrier family 25 (mitochondrial oxoadipate carrier), member 21; INVOLVED IN transport (inferred) AND FOUND IN mitochondrion (ortholog) AND INTERACTS WITH 2 3 7 8-tetrachlorodibenzodioxine AND 6-propyl-2-thiouracil AND methimazole	Coding
TC1300001352.rn.1	8.75	7.78	-1.95	0.0398	0.5272	Cxcr4	chemokine (C-X-C motif) receptor 4; ENCODES a protein that exhibits C-X-C chemokine receptor activity AND drug binding AND actin binding (ortholog) AND INVOLVED IN cardiac muscle contraction AND cell migration AND chemokine-mediated signaling pathway AND PARTICIPATES IN ephrin - ephrin receptor bidirectional signaling axis AND hypoxia inducible factor pathway AND sphingosine 1-phosphate signaling…	Coding
TC0X00000644.rn.1	8.7	7.74	-1.95	0.0029	0.3859	LOC102556339	transcription initiation factor TFIID subunit 1-like	Coding
TC0200000617.rn.1	8.56	7.6	-1.95	0.0034	0.3859	seebla	Unannotated AceView Transcript	Unassigned
TC1600001214.rn.1	14.57	13.61	-1.95	0.0165	0.4528	RGD1564899	similar to chromosome 10 open reading frame 71; INTERACTS WITH indole-3-methanol	Coding
TC0900000776.rn.1	5.49	4.53	-1.95	0.0065	0.4054	NONMMUG000804	Non-coding transcript identified by NONCODE: Sense No Exonic	NonCoding
TC0100001604.rn.1	8.64	7.68	-1.95	0.0018	0.3725	Tubgcp5	tubulin, gamma complex associated protein 5; ENCODES a protein that exhibits microtubule binding (ortholog) AND INVOLVED IN microtubule nucleation (ortholog) AND FOUND IN centrosome (ortholog) AND cytoplasm (ortholog) AND gamma-tubulin ring complex (ortholog) AND INTERACTS WITH 2 6-dinitrotoluene AND (-)-demecolcine (ortholog) AND (-)-epigallocatechin 3-gallate (ortholog)	Coding
TC1500001484.rn.1	6.51	5.55	-1.95	0.0226	0.4785	flyju	Unannotated AceView Transcript	Unassigned
TC1200001443.rn.1	6.63	5.67	-1.95	0.0297	0.4981	LOC102555039	MLV-related proviral Env polyprotein-like	Coding
TC0100003853.rn.1	4.07	3.11	-1.94	0.0123	0.4337	KnowTID_00004141	Non-coding transcript identified by Luo, et al., Non-coding transcript identified by NONCODE: Linc	NonCoding
TC0500002676.rn.1	5.01	4.05	-1.94	0.0053	0.396	gluvey	Unannotated AceView Transcript	Unassigned
TC0400000118.rn.1	10.22	9.27	-1.94	0.0111	0.4288	Fam126a	family with sequence similarity 126, member A; ASSOCIATED WITH Leukodystrophy Hypomyelinating 5 (ortholog) AND FOUND IN cytoplasm (ortholog) AND plasma membrane (ortholog) AND INTERACTS WITH orphenadrine AND thioacetamide AND 17alpha-ethynylestradiol (ortholog); family with sequence similarity 126, member A (Fam126a), mRNA.	Coding
TC0900001643.rn.1	13.62	12.66	-1.94	0.004	0.3859	Clic5	chloride intracellular channel 5; ENCODES a protein that exhibits chloride channel activity AND INVOLVED IN chloride transmembrane transport AND auditory receptor cell stereocilium organization (ortholog) AND chloride transport (ortholog) AND FOUND IN stereocilium bundle AND actin cytoskeleton (ortholog) AND extracellular vesicular exosome (ortholog) AND INTERACTS WITH 3'-amino-3'-deoxy-N(6) N(6)…	Coding
TC0700002348.rn.1	13.32	12.36	-1.94	0.0294	0.4965	Tcp11l2	t-complex 11, testis-specific-like 2; INTERACTS WITH 2 3 7 8-tetrachlorodibenzodioxine AND 2 4-dinitrotoluene AND 2 6-dinitrotoluene	Coding
TC0400000001.rn.1	10.2	9.24	-1.94	0.0029	0.3859	Kmt2c	ENCODES a protein that exhibits histone methyltransferase activity (H3-K4 specific) (ortholog) AND poly(A) RNA binding (ortholog) AND INVOLVED IN histone H3-K4 methylation (ortholog) AND histone methylation (ortholog) AND FOUND IN histone methyltransferase complex (ortholog) AND nucleus (ortholog) AND INTERACTS WITH dibutyl phthalate AND (-)-epigallocatechin 3-gallate (ortholog) AND (S)-nicotine …	Coding
TC0500003787.rn.1	4.67	3.71	-1.94	0.0104	0.4242	NONMMUG030931	Non-coding transcript identified by NONCODE: Linc	NonCoding
TC0X00001303.rn.1	10.38	9.42	-1.94	0.0061	0.4038	LOC100911260	host cell factor 1-like	Coding
TC0800003194.rn.1	7.74	6.78	-1.94	0.0042	0.3864	Clstn2	calsyntenin 2; calsyntenin 2 (Clstn2), mRNA. NM_134377; ENCODES a protein that exhibits calcium ion binding (inferred) AND INVOLVED IN homophilic cell adhesion (inferred) AND FOUND IN postsynaptic membrane AND INTERACTS WITH 17beta-estradiol AND benzo[a]pyrene AND cefaloridine	Coding
TC1100000802.rn.1	8.91	7.96	-1.94	0.0014	0.3579	Atp13a3	ATPase type 13A3; ENCODES a protein that exhibits ATPase activity (inferred) AND INVOLVED IN ATP catabolic process (inferred) AND cation transport (inferred) AND FOUND IN membrane (ortholog) AND INTERACTS WITH 17beta-estradiol (ortholog) AND aflatoxin B1 (ortholog) AND all-trans-retinoic acid (ortholog)	Coding
TC0800001773.rn.1	5.56	4.61	-1.94	0.0098	0.4188	NONMMUG044242	Non-coding transcript identified by NONCODE: Linc, Non-coding transcript identified by Luo, et al.	NonCoding
TC0200003096.rn.1	7.34	6.39	-1.94	0.0388	0.5242	XLOC_025083	Chalmel, et. al. Testis-expressed Unannotated Transcripts (TUTs)	NonCoding
TC0400000393.rn.1	3.84	2.89	-1.94	0.0291	0.4954	KnowTID_00006043	Non-coding transcript identified by Luo, et al., Non-coding transcript identified by NONCODE: Linc	NonCoding
TC0900001353.rn.1	5.78	4.83	-1.94	0.0229	0.4793	soypey	Unannotated AceView Transcript	Unassigned
TC2000000158.rn.1	7.76	6.8	-1.94	0.0191	0.4701	chuboy	Unannotated AceView Transcript	Unassigned
TC1400001664.rn.1	9.82	8.87	-1.94	0.0223	0.4776	LOC102554024	platelet-derived growth factor receptor alpha-like	Coding
TC1800000412.rn.1	8.51	7.56	-1.93	0.0045	0.3901	Dcp2	decapping mRNA 2; ENCODES a protein that exhibits m7G(5')pppN diphosphatase activity (ortholog) AND INVOLVED IN histone mRNA catabolic process (ortholog) AND mRNA catabolic process (ortholog) AND nuclear-transcribed mRNA catabolic process nonsense-mediated decay (ortholog) AND PARTICIPATES IN RNA degradation pathway AND FOUND IN cytoplasmic mRNA processing body (ortholog) AND nucleus (ortholog) A…	Coding
TC1800001858.rn.1	4.24	3.29	-1.93	0.0145	0.4417	NONMMUG020544	Non-coding transcript identified by NONCODE: Sense No Exonic	NonCoding
TC0700002931.rn.1	6.99	6.04	-1.93	0.0279	0.4921	mosee	Unannotated AceView Transcript	Unassigned
TC0100008071.rn.1	15.23	14.28	-1.93	0.0015	0.3725	Ahnak; AHNAK	AHNAK nucleoprotein; Protein Ahnak; ENCODES a protein that exhibits poly(A) RNA binding (ortholog) AND S100 protein binding (ortholog) AND structural molecule activity conferring elasticity (ortholog) AND INVOLVED IN protein oligomerization (ortholog) AND regulation of RNA splicing (ortholog) AND regulation of voltage-gated calcium channel activity (ortholog) AND ASSOCIATED WITH Autoimmune Diseas…	Coding
TC0900002035.rn.1	14.45	13.5	-1.93	0.0065	0.4054	Trak2	trafficking protein, kinesin binding 2; ENCODES a protein that exhibits enzyme binding AND GABA receptor binding AND receptor binding AND INVOLVED IN protein O-linked glycosylation AND protein targeting AND regulation of transcription from RNA polymerase II promoter AND FOUND IN cytoplasm AND mitochondrion AND nucleus AND INTERACTS WITH 2 3 7 8-tetrachlorodibenzodioxine AND 2 4-dinitrotoluene AND…	Coding
TC0400000538.rn.1	6.24	5.29	-1.93	0.0277	0.4906	fuzy	Unannotated AceView Transcript	Unassigned
TC0300000856.rn.1	7.83	6.88	-1.93	0.0178	0.4626	LOC688891	INTERACTS WITH all-trans-retinoic acid (ortholog) AND benzo[a]pyrene (ortholog) AND coumestrol (ortholog)	Multiple_Complex
TC0X00000239.rn.1	4.18	3.23	-1.93	0.0463	0.5449	ENSMUSG00000082462	predicted gene 15147, Non-coding transcript identified by NONCODE: Linc, novel pseudogene	Multiple_Complex
TC0600000341.rn.1	5.68	4.73	-1.93	0.0106	0.425	shortaw	Unannotated AceView Transcript	Unassigned
TC0100004604.rn.1	4.03	3.09	-1.93	0.0467	0.5455	Vom1r-ps112	vomeronasal 1 receptor pseudogene 112	Coding
TC0300004817.rn.1	9.28	8.34	-1.93	0.0109	0.4279	Kcnb1	potassium channel, voltage gated Shab-related subfamily B, member 1; potassium voltage gated channel, Shab-related subfamily, member 1; potassium voltage gated channel, Shab-related subfamily, member 1 (Kcnb1), mRNA. NM_013186; ENCODES a protein that exhibits delayed rectifier potassium channel activity AND outward rectifier potassium channel activity AND protein N-terminus binding AND INVOLVED I…	Coding
TC0900000103.rn.1	8.47	7.52	-1.92	0.0003	0.2877	Ptprs	protein tyrosine phosphatase, receptor type, S; ENCODES a protein that exhibits protein tyrosine phosphatase activity AND INVOLVED IN peptidyl-tyrosine dephosphorylation AND cerebellum development (ortholog) AND cerebral cortex development (ortholog) AND FOUND IN extracellular vesicular exosome (ortholog) AND INTERACTS WITH 2 3 7 8-tetrachlorodibenzodioxine AND bis(2-ethylhexyl) phthalate AND bis…	Coding
TC0400004036.rn.1	4.31	3.36	-1.92	0.0213	0.4752	beycha	Unannotated AceView Transcript	Unassigned
TC1800000483.rn.1	3.91	2.97	-1.92	0.0365	0.5169	1700044K03Rik	RIKEN cDNA 1700044K03 gene (1700044K03Rik), long non-coding RNA.	NonCoding
TC1800001099.rn.1	4.6	3.65	-1.92	0.0207	0.4729	LOC102556080; woydoy	uncharacterized LOC102556080; Chalmel, et. al. AceView Annotation woydoy.aSep08; Unannotated AceView Transcript	NonCoding
TC1200000411.rn.1	8.2	7.25	-1.92	0.0247	0.4823	NONMMUG034030	Non-coding transcript identified by NONCODE: Antisense	NonCoding
TC0500003840.rn.1	5.16	4.21	-1.92	0.0376	0.5203	ENSMUSG00000087016	predicted gene 15979, Non-coding transcript identified by NONCODE: Sense No Exonic, novel transcript	NonCoding
TC0200003324.rn.1	4.62	3.67	-1.92	0.0466	0.5455	KnowTID_00004931	Non-coding transcript identified by Luo, et al., Non-coding transcript identified by NONCODE: Linc	NonCoding
TC1800000546.rn.1	7.42	6.48	-1.92	0.0108	0.4278	RGD1560341	ENCODES a protein that exhibits aminopeptidase activity (inferred) AND metal ion binding (inferred) AND metalloexopeptidase activity (inferred) AND INVOLVED IN proteolysis (inferred) AND FOUND IN cytoplasm (inferred); similar to Methionine aminopeptidase 2 (MetAP 2)	Multiple_Complex
TC0300000167.rn.1	5.28	4.34	-1.92	0.0206	0.4724	snorcha	Unannotated AceView Transcript	Unassigned
TC1100000120.rn.1	10	9.06	-1.92	0.0451	0.5416	derma	Unannotated AceView Transcript	Unassigned
TC1900001091.rn.1	6.9	5.96	-1.92	0.0254	0.4847	smydaw	Unannotated AceView Transcript	Unassigned
TC1100000630.rn.1	11.74	10.8	-1.92	0.0012	0.3391	Arhgap31	Rho GTPase activating protein 31; ENCODES a protein that exhibits GTPase activator activity (ortholog) AND SH3 domain binding (ortholog) AND INVOLVED IN positive regulation of GTPase activity (ortholog) AND small GTPase mediated signal transduction (ortholog) AND ASSOCIATED WITH Adams Oliver syndrome (ortholog) AND FOUND IN intracellular (ortholog) AND lamellipodium (ortholog) AND INTERACTS WITH …	Coding
TC11_KL568024v1_random00000001.rn.1	8.21	7.27	-1.92	0.0135	0.4354	Fam43a	family with sequence similarity 43, member A (Fam43a), mRNA	Coding
TC0200001045.rn.1	8.22	7.28	-1.92	0.0047	0.3902	Hspa4l	heat shock protein 4-like; ENCODES a protein that exhibits ATP binding AND INVOLVED IN protein folding AND response to unfolded protein AND PARTICIPATES IN Endoplasmic Reticulum-associated degradation pathway AND FOUND IN cytoplasm AND nucleus AND cytosol (ortholog) AND INTERACTS WITH 2 3 7 8-tetrachlorodibenzodioxine AND 2 4-dinitrotoluene AND mercury dichloride; heat shock protein 4-like (Hspa4…	Coding
TC0X00002682.rn.1	9.45	8.51	-1.92	0.0003	0.2877	FAM120C	Protein FAM120C; family with sequence similarity 120C; ENCODES a protein that exhibits poly(A) RNA binding (ortholog) AND INTERACTS WITH nickel dichloride AND 2-methylcholine (ortholog) AND 4 4'-diaminodiphenylmethane (ortholog)	Coding
TC1000003233.rn.1	6.44	5.5	-1.92	0.0308	0.5011	Hic1	hypermethylated in cancer 1; ENCODES a protein that exhibits histone deacetylase binding (ortholog) AND sequence-specific DNA binding (ortholog) AND sequence-specific DNA binding transcription factor activity (ortholog) AND INVOLVED IN intrinsic apoptotic signaling pathway in response to DNA damage (ortholog) AND negative regulation of transcription from RNA polymerase II promoter (ortholog) AND …	Coding
TC0100001417.rn.1	5.44	4.5	-1.91	0.028	0.4922	Klk14	kallikrein related-peptidase 14; ENCODES a protein that exhibits serine-type endopeptidase activity (ortholog) AND INVOLVED IN epidermis morphogenesis (ortholog) AND fertilization (ortholog) AND negative regulation of G-protein coupled receptor protein signaling pathway (ortholog) AND FOUND IN extracellular space (ortholog) AND extracellular vesicular exosome (ortholog) AND INTERACTS WITH 2 3 7 8…	Coding
TC1200001596.rn.1	11.21	10.27	-1.91	0.0133	0.4337	Pptc7	PTC7 protein phosphatase homolog; ENCODES a protein that exhibits catalytic activity (inferred) AND INVOLVED IN metabolic process (inferred) AND FOUND IN mitochondrion (ortholog) AND INTERACTS WITH 2 3 7 8-tetrachlorodibenzodioxine AND 17beta-estradiol (ortholog) AND all-trans-retinoic acid (ortholog); PTC7 protein phosphatase homolog (S. cerevisiae); PTC7 protein phosphatase homolog (S. cerevisi…	Coding
TC0700001316.rn.1	8.07	7.14	-1.91	0.0242	0.4808	LOC100910965	ENCODES a protein that exhibits metal ion binding (inferred) AND nucleic acid binding (inferred) AND FOUND IN intracellular (inferred)	Coding
TC0700003509.rn.1	9.05	8.12	-1.91	0.0116	0.4309	Sun2	Protein Sun2; Sad1 and UNC84 domain containing 2; ENCODES a protein that exhibits identical protein binding (ortholog) AND lamin binding (ortholog) AND INVOLVED IN centrosome localization (ortholog) AND cytoskeletal anchoring at nuclear membrane (ortholog) AND nuclear envelope organization (ortholog) AND FOUND IN cell (ortholog) AND condensed nuclear chromosome (ortholog) AND nuclear chromosome t…	Coding
TC1700001740.rn.1	6.75	5.82	-1.91	0.0449	0.5408	ENSMUSG00000097461	predicted gene, 26735, Non-coding transcript identified by NONCODE: Antisense	NonCoding
TC1600000502.rn.1	4.49	3.55	-1.91	0.0187	0.467	KnowTID_00007258	Non-coding transcript identified by Luo, et al., Non-coding transcript identified by NONCODE: Linc	NonCoding
TC1600001488.rn.1	4.31	3.37	-1.91	0.0094	0.4177	KnowTID_00007051	Non-coding transcript identified by Luo, et al., Non-coding transcript identified by NONCODE: Linc	NonCoding
TC0100006951.rn.1	6.56	5.63	-1.91	0.0138	0.4372	forgloy	Unannotated AceView Transcript	Unassigned
TC2000000598.rn.1	7.12	6.18	-1.91	0.0257	0.4852	LOC102553089	uncharacterized LOC102553089	NonCoding
TC2000000638.rn.1	7.54	6.61	-1.91	0.0064	0.4054	Sh3rf3	SH3 domain containing ring finger 3; Protein Sh3rf3; ENCODES a protein that exhibits zinc ion binding (inferred) AND INVOLVED IN apoptotic process (inferred) AND regulation of JNK cascade (inferred) AND INTERACTS WITH C60 fullerene AND all-trans-retinoic acid (ortholog) AND benzo[a]pyrene (ortholog)	Coding
TC0400003991.rn.1	5.33	4.4	-1.91	0.0291	0.4954	NONMMUG036834	Non-coding transcript identified by NONCODE: Linc, Non-coding transcript identified by Luo, et al.	NonCoding
TSUnmapped00000057.rn.1	11.67	10.74	-1.91	0.0224	0.4783	Tnks2	tankyrase, TRF1-interacting ankyrin-related ADP-ribose polymerase 2	Coding
TC1000001283.rn.1	8.84	7.91	-1.91	0.0395	0.5258	Acaca	acetyl-CoA carboxylase alpha; ENCODES a protein that exhibits acetyl-CoA carboxylase activity AND ATP binding AND biotin binding AND INVOLVED IN acetyl-CoA metabolic process AND fatty acid biosynthetic process AND response to drug AND PARTICIPATES IN fatty acid biosynthetic pathway AND insulin signaling pathway AND propanoate metabolic pathway AND ASSOCIATED WITH Fatty Liver AND Insulin Resistanc…	Coding
TC1100001657.rn.1	13.08	12.15	-1.91	0.0061	0.4038	rormo	Unannotated AceView Transcript	Unassigned
TC0800002085.rn.1	13.01	12.08	-1.91	0.0046	0.3901	Kank2	KN motif and ankyrin repeat domains 2; INVOLVED IN negative regulation of cell proliferation (ortholog) AND negative regulation of G1/S transition of mitotic cell cycle (ortholog) AND negative regulation of intracellular estrogen receptor signaling pathway (ortholog) AND FOUND IN cytoplasm (ortholog) AND mitochondrion (ortholog) AND INTERACTS WITH orphenadrine AND 2 3 7 8-tetrachlorodibenzodioxin…	Coding
TC1800001626.rn.1	6.14	5.2	-1.91	0.0447	0.5405	plorfar	Unannotated AceView Transcript	Unassigned
TC1800001554.rn.1	4.37	3.44	-1.91	0.0183	0.4645	NONMMUG020103	Non-coding transcript identified by NONCODE: Sense No Exonic	NonCoding
TC0100001401.rn.1	4.46	3.53	-1.9	0.0317	0.5043	NONMMUG037884	Non-coding transcript identified by NONCODE: Linc, Non-coding transcript identified by Luo, et al.	NonCoding
TC0500002416.rn.1	12.55	11.62	-1.9	0.0349	0.5129			Pseudogene
TC0400002131.rn.1	7.6	6.67	-1.9	0.0076	0.4077	gloywey	Unannotated AceView Transcript	Unassigned
TC1700000545.rn.1	8.89	7.97	-1.9	0.0239	0.4808	paga	Unannotated AceView Transcript	Unassigned
TC0600003394.rn.1	4.05	3.13	-1.9	0.0117	0.4309	uc011yvm.2; NONMMUG010109; MGI:4947963; ENSMUSG00000076688	clone H246 monoclonal autoantibody heavy chain variable region mRNA, partial cds.; Non-coding transcript identified by NONCODE: Linc; immunoglobulin heavy variable V15-2	Multiple_Complex
TC1600000827.rn.1	6.64	5.71	-1.9	0.023	0.4793	skawgor	Unannotated AceView Transcript	Unassigned
TC0400001089.rn.1	5.06	4.13	-1.9	0.0406	0.5289	ENSMUSG00000076606; MGI:1316691	immunoglobulin kappa joining 3	Multiple_Complex
TC0500004031.rn.1	6.12	5.19	-1.9	0.0208	0.4729	doywee	Unannotated AceView Transcript	Unassigned
TC1500001637.rn.1	4.54	3.62	-1.9	0.0178	0.4628			Coding
TC0700000083.rn.1	3.91	2.98	-1.9	0.0292	0.4961	LOC100910607	olfactory receptor 6C3-like	Coding
TC0X00000221.rn.1	11.99	11.06	-1.9	0.0002	0.2786	Huwe1	HECT, UBA and WWE domain containing 1; HECT, UBA and WWE domain containing 1, E3 ubiquitin protein ligase	Multiple_Complex
TC0X00000735.rn.1	7.25	6.33	-1.9	0.0112	0.4294			Coding
TC1100001279.rn.1	8.22	7.3	-1.9	0.0337	0.5107	glyma	Unannotated AceView Transcript	Unassigned
TC0100001878.rn.1	11.49	10.57	-1.9	0.0012	0.3364	Alpk3	alpha-kinase 3; ENCODES a protein that exhibits ATP binding (inferred) AND protein serine/threonine kinase activity (inferred) AND INVOLVED IN heart development (ortholog) AND FOUND IN nucleus (ortholog) AND INTERACTS WITH all-trans-retinoic acid AND 17beta-estradiol (ortholog) AND 2 3 7 8-tetrachlorodibenzodioxine (ortholog)	Coding
TC0100001719.rn.1	4.15	3.23	-1.9	0.0159	0.4479	LOC102550914	uncharacterized LOC102550914	NonCoding
TC0900000963.rn.1	5.86	4.94	-1.9	0.004	0.3859	ENSMUSG00000083760	predicted gene 14524, Non-coding transcript identified by NONCODE: Linc, Histone deacetylase 1 (Hdac1) pseudogene	Multiple_Complex
TC0500003506.rn.1	4.57	3.64	-1.89	0.0072	0.4077	ENSMUSG00000082814	predicted gene 12956, Non-coding transcript identified by NONCODE: Linc, ribosomal protein L26 (Rpl26) pseudogene	Multiple_Complex
TC0900001173.rn.1	6.48	5.56	-1.89	0.0042	0.3864	steypee	Unannotated AceView Transcript	Unassigned
TC0100003768.rn.1	6.33	5.41	-1.89	0.0118	0.4328	uc012bne.1; EG329070	SubName: Full=Putative uncharacterized protein;; Synthetic construct clone IMAGE:100062746, MGC:190948 predicted gene, EG329070 (EG329070) mRNA, encodes complete protein.	Coding
TC0600000945.rn.1	5.08	4.16	-1.89	0.0075	0.4077	glutu	Unannotated AceView Transcript	Unassigned
TC1300001388.rn.1	6.28	5.36	-1.89	0.0274	0.489	gerkee	Unannotated AceView Transcript	Unassigned
TC0100004812.rn.1	6.16	5.24	-1.89	0.0071	0.4077	ENSMUSG00000081235; ENSMUSG00000083955; ENSMUSG00000082807	predicted gene 14788, ornithine decarboxylase, structural 1 (Odc1) pseudogene; predicted gene 14785, Non-coding transcript identified by NONCODE: Linc, ornithine decarboxylase, structural 1 (Odc1) pseudogene; predicted gene 14782, ornithine decarboxylase, structural 1 (Odc1) pseudogene	Multiple_Complex
TC1300000730.rn.1	5.7	4.78	-1.89	0.0383	0.5229	vawkee	Unannotated AceView Transcript	Unassigned
TC0200003417.rn.1	5.85	4.93	-1.89	0.0113	0.4294	Cldn11	claudin 11; ENCODES a protein that exhibits identical protein binding (ortholog) AND INVOLVED IN axon ensheathment (ortholog) AND calcium-independent cell-cell adhesion (ortholog) AND cell adhesion (ortholog) AND PARTICIPATES IN hepatitis C virus infection pathway AND FOUND IN basal part of cell (ortholog) AND extracellular vesicular exosome (ortholog) AND tight junction (ortholog) AND INTERACTS …	Coding
TC0400003502.rn.1	4.34	3.42	-1.89	0.0261	0.4862	Gm9376	predicted gene 9376 (Gm9376), mRNA.	Coding
TC0100000800.rn.1	7.12	6.2	-1.89	0.0246	0.4821	skyfley	Unannotated AceView Transcript	Unassigned
TC1000001558.rn.1	5.35	4.44	-1.89	0.0391	0.5242	KnowTID_00001185	Non-coding transcript identified by Luo, et al., Non-coding transcript identified by NONCODE: Linc	NonCoding
TC0900001789.rn.1	4.97	4.06	-1.89	0.048	0.5496	NONMMUG000354	Non-coding transcript identified by NONCODE: Antisense	NonCoding
TC0100007970.rn.1	10.7	9.79	-1.89	0.0226	0.4785	Pdzd8	PDZ domain containing 8; ENCODES a protein that exhibits metal ion binding (inferred) AND INVOLVED IN cytoskeleton organization (ortholog) AND regulation of cell morphogenesis (ortholog) AND FOUND IN intracellular (inferred) AND INTERACTS WITH 17beta-estradiol (ortholog) AND 2 3 7 8-tetrachlorodibenzodioxine (ortholog) AND aflatoxin B1 (ortholog); PDZ domain containing 8 (Pdzd8), mRNA.	Coding
TC0300001214.rn.1	4.86	3.94	-1.89	0.0261	0.4864	LOC102549416	uncharacterized LOC102549416	NonCoding
TC0600001050.rn.1	4.44	3.53	-1.88	0.0387	0.5237	NONMMUG009377	Non-coding transcript identified by NONCODE: Sense No Exonic	NonCoding
TC1000001156.rn.1	5.91	4.99	-1.88	0.0035	0.3859	shuno	Unannotated AceView Transcript	Unassigned
TC0900000349.rn.1	3.88	2.97	-1.88	0.0224	0.4783	KnowTID_00001241	Non-coding transcript identified by Luo, et al., Non-coding transcript identified by NONCODE: Linc	NonCoding
TC0700003279.rn.1	6.66	5.75	-1.88	0.0385	0.5234	NONMMUG014713	Non-coding transcript identified by NONCODE: Sense No Exonic	NonCoding
TC0500002194.rn.1	14.07	13.16	-1.88	0.036	0.5152	flobey; rervaw	Unannotated AceView Transcript	Unassigned
TC0300000301.rn.1	13.41	12.5	-1.88	0.0201	0.4708	Gsn	gelsolin; ENCODES a protein that exhibits actin binding AND INVOLVED IN actin filament severing AND actin polymerization or depolymerization AND aging AND PARTICIPATES IN epidermal growth factor/neuregulin signaling pathway AND N-cadherin signaling pathway AND Fc gamma receptor mediated signaling pathway AND ASSOCIATED WITH Brain Injuries AND Hypothyroidism AND Liver Cirrhosis Experimental AND FO…	Coding
TC0200001825.rn.1	5.97	5.06	-1.88	0.0218	0.4755	spabler	Unannotated AceView Transcript	Unassigned
TC0600000010.rn.1	4.54	3.63	-1.88	0.0282	0.4928	NONMMUG018918	Non-coding transcript identified by NONCODE: Linc, Non-coding transcript identified by Luo, et al.	NonCoding
TC0600000355.rn.1	4.63	3.72	-1.88	0.0385	0.5234	ENSMUSG00000093576	predicted gene, 24758	Precursor_microRNA
TC0500003511.rn.1	7.75	6.84	-1.88	0.0066	0.4054	Szt2	INVOLVED IN corpus callosum morphogenesis (ortholog) AND regulation of superoxide dismutase activity (ortholog) AND FOUND IN extracellular vesicular exosome (ortholog) AND peroxisome (ortholog) AND INTERACTS WITH aflatoxin B1 (ortholog) AND chloroprene (ortholog)	Coding
TC0500004069.rn.1	12.13	11.22	-1.88	0.002	0.3725	Kif1b	kinesin family member 1B; ENCODES a protein that exhibits ATPase activity (ortholog) AND microtubule motor activity (ortholog) AND INVOLVED IN anterograde axon cargo transport (ortholog) AND ATP catabolic process (ortholog) AND cytoskeleton-dependent intracellular transport (ortholog) AND ASSOCIATED WITH Charcot-Marie-Tooth Disease Axonal Type 2a1 (ortholog) AND Neuroblastoma (ortholog) AND Pheoc…	Coding
TC0100007731.rn.1	4.6	3.69	-1.88	0.0008	0.3283	Gm4858; Tdpoz4	predicted gene 4858 (Gm4858), transcript variant 1, mRNA.; TD and POZ domain containing 4 (Tdpoz4), mRNA.	Coding
TC0100004367.rn.1	8.14	7.23	-1.88	0.0345	0.5124	Zbtb2	zinc finger and BTB domain containing 2; ENCODES a protein that exhibits metal ion binding (inferred) AND nucleic acid binding (inferred) AND FOUND IN nucleus (inferred) AND INTERACTS WITH cadmium dichloride AND 2 3 7 8-tetrachlorodibenzodioxine (ortholog) AND 4-phenylbutyric acid (ortholog); zinc finger and BTB domain containing 2 (Zbtb2), mRNA.	Coding
TC0400002287.rn.1	4.72	3.81	-1.88	0.0145	0.4417	blorwer; LOC102552242	Unannotated AceView Transcript; uncharacterized LOC102552242; Chalmel, et. al. AceView Annotation blorwer.aSep08	Multiple_Complex
TC0200003511.rn.1	12.64	11.73	-1.88	0.043	0.5349	starblu	Unannotated AceView Transcript	Unassigned
TC0800002809.rn.1	4.68	3.78	-1.88	0.0043	0.3877	ferraw	Unannotated AceView Transcript	Unassigned
TC0600000326.rn.1	6.92	6.01	-1.88	0.0198	0.4708	KnowTID_00001334	Non-coding transcript identified by Luo, et al., Non-coding transcript identified by NONCODE: Linc	NonCoding
TC2000000623.rn.1	5.09	4.19	-1.88	0.0052	0.3938	NONMMUG003789	Non-coding transcript identified by NONCODE: Sense No Exonic	NonCoding
TC1600001972.rn.1	7.43	6.53	-1.87	0.0162	0.45	porgoy	Unannotated AceView Transcript	Unassigned
TC1900001345.rn.1	5.22	4.31	-1.87	0.0391	0.5242	NONMMUG041454	Non-coding transcript identified by NONCODE: Sense No Exonic	NonCoding
TC1600000975.rn.1	11.64	10.74	-1.87	0.0093	0.4177	Dcun1d2	DCN1, defective in cullin neddylation 1, domain containing 2; INTERACTS WITH (-)-demecolcine (ortholog) AND 17beta-hydroxy-17-methylestra-4 9 11-trien-3-one (ortholog) AND 2 3 7 8-tetrachlorodibenzodioxine (ortholog)	Coding
TC1500002430.rn.1	4.07	3.16	-1.87	0.0158	0.4479	NONMMUG013872	Non-coding transcript identified by NONCODE: Sense No Exonic	NonCoding
TC0800002742.rn.1	7.26	6.36	-1.87	0.0202	0.4708	Smad6	SMAD family member 6; ENCODES a protein that exhibits chromatin binding (ortholog) AND co-SMAD binding (ortholog) AND I-SMAD binding (ortholog) AND INVOLVED IN response to estrogen AND BMP signaling pathway (ortholog) AND cell-substrate adhesion (ortholog) AND PARTICIPATES IN Bone morphogenetic proteins signaling pathway AND endocytosis pathway AND transforming growth factor-beta superfamily medi…	Coding
TC1100001147.rn.1	9.9	8.99	-1.87	0.0032	0.3859	Nrip1	nuclear receptor interacting protein 1; ENCODES a protein that exhibits estrogen receptor binding AND glucocorticoid receptor binding (ortholog) AND histone deacetylase binding (ortholog) AND INVOLVED IN lipid storage (ortholog) AND negative regulation of transcription from RNA polymerase II promoter (ortholog) AND ovarian follicle rupture (ortholog) AND PARTICIPATES IN estrogen signaling pathway…	Coding
TC0700002460.rn.1	5.29	4.39	-1.87	0.0407	0.5289	NONMMUG004380	Non-coding transcript identified by NONCODE: Linc	NonCoding
TC1000000763.rn.1	9.72	8.81	-1.87	0.0062	0.4038	nawny	Unannotated AceView Transcript	Unassigned
TC1200001034.rn.1	7.91	7.01	-1.87	0.0039	0.3859	Flt1	ENCODES a protein that exhibits ATP binding AND growth factor binding AND transmembrane receptor protein tyrosine kinase activity AND INVOLVED IN activation of MAPKK activity AND intracellular receptor signaling pathway AND positive regulation of cell migration AND PARTICIPATES IN vascular endothelial growth factor signaling pathway AND axitinib pharmacodynamics pathway AND glypican signaling pat…	Coding
TC0200003383.rn.1	6.57	5.67	-1.87	0.0171	0.4558	NCBI_Gene:100861946	PREDICTED: uncharacterized LOC100861946 (LOC100861946), miscRNA.	NonCoding
TC1500002278.rn.1	11.92	11.01	-1.87	0.0019	0.3725	Tbc1d4	TBC1 domain family, member 4; Protein RGD1561609; ENCODES a protein that exhibits Rab GTPase activator activity (inferred) AND INVOLVED IN cellular response to insulin stimulus AND negative regulation of vesicle fusion AND vesicle-mediated transport (ortholog) AND PARTICIPATES IN altered insulin responsive facilitative sugar transporter mediated glucose transport pathway AND ASSOCIATED WITH Acant…	Coding
TC1200001506.rn.1	9.19	8.29	-1.87	0.0093	0.4177	LOC100911699	ENCODES a protein that exhibits metal ion binding (inferred) AND nucleic acid binding (inferred) AND FOUND IN nucleus (ortholog) AND INTERACTS WITH 2 3 7 8-tetrachlorodibenzodioxine (ortholog) AND 3 3' 5-triiodo-L-thyronine (ortholog) AND 3 4-methylenedioxymethamphetamine (ortholog)	Coding
TC1400000284.rn.1	12.17	11.26	-1.87	0.0005	0.3193	Ankrd17	ankyrin repeat domain 17; ENCODES a protein that exhibits poly(A) RNA binding (ortholog) AND INVOLVED IN blood vessel maturation (ortholog) AND negative regulation of smooth muscle cell differentiation (ortholog) AND FOUND IN cytoplasm (ortholog) AND membrane (ortholog) AND nucleus (ortholog) AND INTERACTS WITH ammonium chloride AND N-nitrosodiethylamine AND phenethyl caffeate; ankyrin repeat dom…	Coding
TC0400004033.rn.1	15.22	14.32	-1.87	0.0018	0.3725	Abcc9	ATP-binding cassette, subfamily C (CFTR/MRP), member 9; ENCODES a protein that exhibits drug binding AND potassium channel activity AND potassium channel regulator activity AND INVOLVED IN potassium ion import AND response to drug AND defense response to virus (ortholog) AND ASSOCIATED WITH abnormal vasodilation AND ASSOCIATED WITH Hypertension AND Parkinsonian Disorders AND Tachycardia Ventricul…	Coding
TC0800002177.rn.1	15.02	14.12	-1.87	0.0033	0.3859	Aplp2	amyloid beta (A4) precursor-like protein 2; amyloid beta (A4) precursor-like protein 2 (Aplp2), transcript variant 2, mRNA; ENCODES a protein that exhibits identical protein binding (ortholog) AND INVOLVED IN cellular copper ion homeostasis (ortholog) AND cholesterol metabolic process (ortholog) AND extracellular matrix organization (ortholog) AND ASSOCIATED WITH neurodegeneration AND ASSOCIATED …	Coding
TC0400002198.rn.1	7.93	7.03	-1.87	0.0016	0.3725	Rint1	RAD50 interactor 1; FOUND IN endoplasmic reticulum (ortholog) AND INTERACTS WITH nickel dichloride AND 4 4'-diaminodiphenylmethane (ortholog) AND all-trans-retinoic acid (ortholog)	Coding
TC0X00002043.rn.1	4.59	3.69	-1.87	0.0298	0.4987	cheybee	Unannotated AceView Transcript	Unassigned
TC0100001895.rn.1	5.96	5.06	-1.86	0.0389	0.5242			NonCoding
TC1900000764.rn.1	8.43	7.53	-1.86	0.0225	0.4785	Banp	Btg3 associated nuclear protein; ENCODES a protein that exhibits p53 binding (ortholog) AND INVOLVED IN negative regulation of protein catabolic process (ortholog) AND protein localization to nucleus (ortholog) AND FOUND IN nucleus (ortholog) AND INTERACTS WITH 2 3 7 8-tetrachlorodibenzodioxine AND furan AND ketamine; protein BANP [Source:RefSeq peptide;Acc:NP_001099661]	Coding
TC0100004012.rn.1	11.02	10.12	-1.86	0.0025	0.3762	Utrn	utrophin; ENCODES a protein that exhibits actin filament binding AND actin binding (ortholog) AND integrin binding (ortholog) AND INVOLVED IN neuromuscular junction development AND positive regulation of cell-matrix adhesion (ortholog) AND ASSOCIATED WITH Muscular Dystrophy Duchenne (ortholog) AND Ovarian Neoplasms (ortholog) AND FOUND IN cortical actin cytoskeleton AND growth cone AND neuromuscu…	Coding
TC0300003534.rn.1	7.42	6.53	-1.86	0.0231	0.4793	slorcher	Unannotated AceView Transcript	Unassigned
TC2000000984.rn.1	4.83	3.93	-1.86	0.0445	0.54	KnowTID_00003477	Non-coding transcript identified by Luo, et al., Non-coding transcript identified by NONCODE: Linc	NonCoding
TC0100006895.rn.1	5.61	4.71	-1.86	0.0019	0.3725	Sprn	shadow of prion protein homolog (zebrafish); ENCODES a protein that exhibits nucleic acid binding (ortholog) AND INVOLVED IN protein import into nucleus (ortholog) AND FOUND IN cell (ortholog) AND cytosol (ortholog) AND intracellular (ortholog) AND INTERACTS WITH lead diacetate AND 2 3 7 8-tetrachlorodibenzodioxine (ortholog) AND 3 4-methylenedioxymethamphetamine (ortholog)	Coding
TC0500001727.rn.1	11.66	10.77	-1.86	0.031	0.5017	Hspg2	perlecan (heparan sulfate proteoglycan 2)	Multiple_Complex
TC1100001222.rn.1	9.52	8.62	-1.86	0.0008	0.3283	Ltn1	listerin E3 ubiquitin protein ligase 1; ENCODES a protein that exhibits ubiquitin-protein transferase activity (ortholog) AND INVOLVED IN protein autoubiquitination (ortholog) AND INTERACTS WITH 2 3 7 8-tetrachlorodibenzodioxine AND 2 4-dinitrotoluene AND cadmium dichloride; listerin E3 ubiquitin protein ligase 1 (Ltn1), mRNA.	Coding
TC1600000506.rn.1	4.87	3.98	-1.86	0.0447	0.5405	KnowTID_00007254	Non-coding transcript identified by Luo, et al., Non-coding transcript identified by NONCODE: Linc	NonCoding
TC0300001691.rn.1	8.04	7.14	-1.86	0.0059	0.4004	Polr1b	polymerase (RNA) I polypeptide B; ENCODES a protein that exhibits DNA-directed RNA polymerase activity AND INVOLVED IN rRNA transcription AND embryo implantation (ortholog) AND nucleologenesis (ortholog) AND PARTICIPATES IN purine metabolic pathway AND pyrimidine metabolic pathway AND FOUND IN DNA-directed RNA polymerase I complex AND cytoplasm (ortholog) AND nucleolus (ortholog) AND INTERACTS WI…	Coding
TCUn_KL568466v100000001.rn.1	4.36	3.46	-1.86	0.0026	0.3766	Vom1r31	vomeronasal 1 receptor 31; vomeronasal 1 receptor 31 (Vom1r31), mRNA; ENCODES a protein that exhibits pheromone receptor activity (inferred) AND INVOLVED IN G-protein coupled receptor signaling pathway (inferred) AND FOUND IN integral component of membrane (inferred) AND INTERACTS WITH arsenite(3-) (ortholog) AND benzo[a]pyrene (ortholog) AND cadmium dichloride (ortholog)	Coding
TC0500001709.rn.1	8.2	7.31	-1.86	0.0018	0.3725	Luzp1	leucine zipper protein 1; INVOLVED IN artery development (ortholog) AND neural fold bending (ortholog) AND ventricular septum development (ortholog) AND FOUND IN membrane (ortholog) AND nucleus (ortholog) AND INTERACTS WITH 2 3 7 8-tetrachlorodibenzodioxine AND 2 6-dinitrotoluene AND ammonium chloride; leucine zipper protein 1 (Luzp1), mRNA.	Coding
TC0200003844.rn.1	8.19	7.3	-1.86	0.0192	0.4708	fyblaw	Unannotated AceView Transcript	Unassigned
TC0200004149.rn.1	5	4.1	-1.86	0.0139	0.4388	LOC100912085; speeblee	late cornified envelope protein 3C-like; Unannotated AceView Transcript	Coding
TC0100002561.rn.1	4.08	3.19	-1.86	0.0479	0.5496	LOC102546575	uncharacterized LOC102546575	NonCoding
TC0500000014.rn.1	7.83	6.94	-1.86	0.002	0.3725	Jph1	junctophilin 1; ENCODES a protein that exhibits structural constituent of muscle (ortholog) AND INVOLVED IN muscle organ development (ortholog) AND FOUND IN endoplasmic reticulum (ortholog) AND endoplasmic reticulum membrane (ortholog) AND junctional membrane complex (ortholog) AND INTERACTS WITH 2 6-dinitrotoluene AND C60 fullerene AND 17beta-estradiol (ortholog)	Coding
TC1500000401.rn.1	4.62	3.73	-1.86	0.0084	0.41			Coding
TC0700004022.rn.1	7.38	6.48	-1.86	0.0372	0.5194	LOC102550956	zinc finger C3H1 domain-containing protein-like	Coding
TC0900000274.rn.1	5.63	4.74	-1.86	0.0105	0.4242	LOC102553184	uncharacterized LOC102553184	NonCoding
TC0500000134.rn.1	3.72	2.83	-1.85	0.0311	0.5021	KnowTID_00005239	Non-coding transcript identified by Luo, et al., Non-coding transcript identified by NONCODE: Linc	NonCoding
TC0500002110.rn.1	9	8.11	-1.85	0.0345	0.5124	bloyvar	Unannotated AceView Transcript	Unassigned
TC1100000993.rn.1	4.73	3.85	-1.85	0.0287	0.4941	blamaw	Unannotated AceView Transcript	Unassigned
TC0100005282.rn.1	4.19	3.3	-1.85	0.0386	0.5234	NONMMUG037826; KnowTID_00006741	Non-coding transcript identified by NONCODE: Linc; Non-coding transcript identified by Luo, et al., Non-coding transcript identified by NONCODE: Linc, adult male testis cDNA, RIKEN full-length enriched library, clone:4930558N11 product:unclassifiable, full insert sequence.	NonCoding
TC0600001532.rn.1	4.31	3.42	-1.85	0.0275	0.4895	Mir543	microRNA 543; microRNA mir-543	Precursor_microRNA
TC0X00001592.rn.1	4.44	3.56	-1.85	0.046	0.5444	Mir1933	microRNA 1933 (Mir1933), microRNA.	Precursor_microRNA
TC1500001123.rn.1	4.3	3.41	-1.85	0.0185	0.4659	LOC102549101	uncharacterized LOC102549101	NonCoding
TC0100000872.rn.1	8.97	8.08	-1.85	0.0076	0.4077	Rdh13	retinol dehydrogenase 13 (all-trans/9-cis); ENCODES a protein that exhibits oxidoreductase activity (inferred) AND INVOLVED IN eye photoreceptor cell development (ortholog) AND response to high light intensity (ortholog) AND retina layer formation (ortholog) AND FOUND IN mitochondrion (ortholog) AND INTERACTS WITH 3 3' 4 4'-tetrachlorobiphenyl (ortholog) AND aflatoxin B1 (ortholog) AND coumestrol…	Coding
TC0800001720.rn.1	11.15	10.26	-1.85	0.0145	0.4417	Golga4	golgin A4; ENCODES a protein that exhibits GTPase binding (ortholog) AND INVOLVED IN Golgi to plasma membrane protein transport (ortholog) AND FOUND IN cytoplasm (ortholog) AND Golgi apparatus (ortholog) AND intracellular membrane-bounded organelle (ortholog) AND INTERACTS WITH cisplatin AND PhIP AND rotenone; Golgin subfamily A member 4 [Source:RefSeq peptide;Acc:NP_001178009]	Coding
TC0X00000636.rn.1	3.61	2.73	-1.85	0.0322	0.5057	LOC102554661	uncharacterized LOC102554661	NonCoding
TC0X00002685.rn.1	13.28	12.4	-1.85	0.0032	0.3859	Dmd	dystrophin; ENCODES a protein that exhibits integrin binding AND PDZ domain binding AND protein complex binding AND INVOLVED IN aging AND cell differentiation AND muscle cell differentiation AND ASSOCIATED WITH Brain Edema AND Status Epilepticus AND Cardiomyopathy Dilated (ortholog) AND FOUND IN dystrophin-associated glycoprotein complex AND membrane raft AND myofibril AND INTERACTS WITH (+)-pilo…	Coding
TC0900000544.rn.1	4.53	3.65	-1.85	0.0211	0.4743	blupu	Unannotated AceView Transcript	Unassigned
TC2000000160.rn.1	8.91	8.03	-1.85	0.04	0.5272	Tnxa-ps1; Tnxb	tenascin XA, pseudogene 1; tenascin XB; INTERACTS WITH 17alpha-ethynylestradiol AND ammonium chloride AND diuron	Multiple_Complex
TC0200002347.rn.1	10.02	9.14	-1.84	0.0327	0.5065	skoyshee	Unannotated AceView Transcript	Unassigned
TC0700003993.rn.1	5.93	5.05	-1.84	0.0487	0.5522	NONMMUG015576	Non-coding transcript identified by NONCODE: Sense No Exonic	NonCoding
TC0400000769.rn.1	4.01	3.12	-1.84	0.0422	0.5341	ENSMUSG00000087766	predicted gene, 23982	Small_RNA
TC0100004099.rn.1	11.28	10.39	-1.84	0.0081	0.41	Pde7b	phosphodiesterase 7B; ENCODES a protein that exhibits 3' 5'-cyclic-AMP phosphodiesterase activity AND INVOLVED IN metabolic process AND PARTICIPATES IN protein kinase A (PKA) signaling pathway AND purine metabolic pathway AND INTERACTS WITH 3 3' 4 4' 5-pentachlorobiphenyl AND ammonium chloride AND cadmium dichloride; phosphodiesterase 7B (Pde7b), mRNA.	Coding
TC1800001313.rn.1	8.23	7.35	-1.84	0.0029	0.3859	Gnpda1	glucosamine-6-phosphate deaminase 1; ENCODES a protein that exhibits glucosamine-6-phosphate deaminase activity (ortholog) AND INVOLVED IN generation of precursor metabolites and energy (ortholog) AND glucosamine catabolic process (ortholog) AND PARTICIPATES IN amino sugar metabolic pathway AND nucleotide sugar metabolic pathway AND FOUND IN cytoplasm (ortholog) AND extracellular vesicular exosom…	Coding
TC1100001777.rn.1	4.91	4.03	-1.84	0.0157	0.4464	tomar	Unannotated AceView Transcript	Unassigned
TC0200002728.rn.1	9.88	9	-1.84	0.0074	0.4077	Bdp1	B double prime 1, subunit of RNA polymerase III transcription initiation factor IIIB; ENCODES a protein that exhibits translation initiation factor activity (inferred) AND INVOLVED IN translational initiation (inferred) AND FOUND IN cytoplasm (ortholog) AND nucleus (ortholog) AND INTERACTS WITH 2 4-dinitrotoluene AND 2 3 7 8-tetrachlorodibenzodioxine (ortholog) AND aflatoxin B1 (ortholog)	Coding
TC0600001883.rn.1	5.51	4.63	-1.84	0.049	0.5529	NONMMUG019137	Non-coding transcript identified by NONCODE: Sense No Exonic	NonCoding
TC1000001321.rn.1	4.48	3.6	-1.84	0.0195	0.4708	NONMMUG007146	Non-coding transcript identified by NONCODE: Linc, Non-coding transcript identified by Luo, et al.	NonCoding
TC0200001795.rn.1	4.87	3.99	-1.84	0.0306	0.5007	LOC102550575	uncharacterized LOC102550575	NonCoding
TC1300000243.rn.1	12.93	12.06	-1.84	0.0078	0.4077	Slc41a1	solute carrier family 41 (magnesium transporter), member 1; ENCODES a protein that exhibits cation transmembrane transporter activity (inferred) AND INVOLVED IN cation transport (inferred) AND INTERACTS WITH 2 2' 5 5'-tetrachlorobiphenyl AND 4-amino-2 6-dinitrotoluene AND dibutyl phthalate; solute carrier family 41, member 1 (Slc41a1), mRNA.	Coding
TC0400003728.rn.1	6	5.12	-1.84	0.0162	0.45	norzor	Unannotated AceView Transcript	Unassigned
TC0700000515.rn.1	4.57	3.69	-1.84	0.0055	0.3964	NONMMUG004423	Non-coding transcript identified by NONCODE: Antisense	NonCoding
TC1300000978.rn.1	12.41	11.53	-1.84	0.0026	0.3766	Eprs	glutamyl-prolyl-tRNA synthetase; ENCODES a protein that exhibits RNA stem-loop binding (ortholog) AND INVOLVED IN cellular response to interferon-gamma (ortholog) AND negative regulation of translation (ortholog) AND PARTICIPATES IN aminoacyl-tRNA biosynthetic pathway AND porphyrin and chlorophyll metabolic pathway AND FOUND IN GAIT complex (ortholog) AND membrane (ortholog) AND ribonucleoprotein…	Coding
TC1000002496.rn.1	7.29	6.41	-1.84	0.0202	0.4708			NonCoding
TC0300003067.rn.1	9.71	8.84	-1.84	0.0064	0.4054			Pseudogene
TC0100002775.rn.1	10.83	9.96	-1.83	0.0129	0.4337	Dock1	dedicator of cyto-kinesis 1; ENCODES a protein that exhibits guanyl-nucleotide exchange factor activity (inferred) AND INVOLVED IN cell migration (inferred) AND positive regulation of GTPase activity (inferred) AND small GTPase mediated signal transduction (inferred) AND INTERACTS WITH aflatoxin B1 (ortholog) AND all-trans-retinoic acid (ortholog) AND benzo[a]pyrene (ortholog); dedicator of cyto-…	Coding
TC0300002827.rn.1	9.2	8.32	-1.83	0.0008	0.3283	stawcha; steecha	Unannotated AceView Transcript	Coding
TC0700001427.rn.1	8.98	8.1	-1.83	0.0153	0.4456	Cdc42ep1	CDC42 effector protein (Rho GTPase binding) 1; INVOLVED IN positive regulation of pseudopodium assembly (ortholog) AND regulation of cell shape (ortholog) AND Rho protein signal transduction (ortholog) AND FOUND IN actin cytoskeleton (ortholog) AND cytoplasm (ortholog) AND Golgi apparatus (ortholog) AND INTERACTS WITH 2 3 7 8-tetrachlorodibenzodioxine AND furan AND ochratoxin A; Chalmel, et. al. …	Coding
TC1400000149.rn.1	9.9	9.03	-1.83	0.0039	0.3859	Wdfy3	WD repeat and FYVE domain containing 3; WD repeat and FYVE domain containing 3 (Wdfy3), mRNA; ENCODES a protein that exhibits 1-phosphatidylinositol binding (ortholog) AND beta-N-acetylglucosaminylglycopeptide beta-1 4-galactosyltransferase activity (ortholog) AND INVOLVED IN aggrephagy (ortholog) AND positive regulation of macroautophagy (ortholog) AND FOUND IN Atg12-Atg5-Atg16 complex (ortholog…	Coding
TC0700001890.rn.1	11.08	10.21	-1.83	0.0289	0.4948	Tns2	tensin 2	Coding
TC0300001558.rn.1	3.82	2.95	-1.83	0.024	0.4808	cherchoy	Unannotated AceView Transcript	Unassigned
TC0500004087.rn.1	7.13	6.25	-1.83	0.0072	0.4077	sawwee	Unannotated AceView Transcript	Unassigned
TC0100004059.rn.1	4.31	3.44	-1.83	0.0058	0.4004	LOC102548015	uncharacterized LOC102548015	NonCoding
TC2000001335.rn.1	4.8	3.93	-1.83	0.0132	0.4337	ENSMUSG00000089711	predicted gene 16240, Non-coding transcript identified by NONCODE: Antisense, Novel transcript	NonCoding
TC1400001459.rn.1	4.67	3.8	-1.83	0.0115	0.4302	NONMMUG033012	Non-coding transcript identified by NONCODE: Antisense	NonCoding
TC1500001555.rn.1	8.53	7.66	-1.83	0.0005	0.3156	Tep1	telomerase associated protein 1; telomerase associated protein 1 (Tep1), mRNA; ENCODES a protein that exhibits RNA binding (ortholog) AND telomerase activity (ortholog) AND INVOLVED IN RNA-dependent DNA replication (ortholog) AND telomere maintenance via recombination (ortholog) AND FOUND IN ribonucleoprotein complex AND cytoplasm (ortholog) AND nuclear matrix (ortholog) AND INTERACTS WITH 1 2 4-…	Coding
TC0200002050.rn.1	4.08	3.21	-1.83	0.0382	0.5225	ENSMUSG00000097737	predicted gene, 26530, Non-coding transcript identified by NONCODE: Antisense	NonCoding
TC1000003942.rn.1	5.74	4.87	-1.83	0.0361	0.5152	pleyner	Unannotated AceView Transcript	Unassigned
TSUnmapped00000097.rn.1	11.38	10.52	-1.83	0.015	0.445	Dgcr2	DiGeorge syndrome critical region gene 2	Coding
TC0300002217.rn.1	11.34	10.47	-1.83	0.0409	0.53	Plcg1	phospholipase C, gamma 1	Coding
TC0100000509.rn.1	12.77	11.9	-1.83	0.0138	0.438	Igf2r	insulin-like growth factor 2 receptor; ENCODES a protein that exhibits enzyme binding AND G-protein alpha-subunit binding AND G-protein coupled receptor activity AND INVOLVED IN G-protein coupled receptor signaling pathway AND liver development AND organ regeneration AND PARTICIPATES IN renin-angiotensin cascade pathway AND ASSOCIATED WITH Amyotrophic Lateral Sclerosis AND Liver Neoplasms Experim…	Coding
TC1000003330.rn.1	11.03	10.16	-1.83	0.0015	0.3715	Supt6h	SPT6 homolog, histone chaperone; ENCODES a protein that exhibits histone binding (ortholog) AND poly(A) RNA binding (ortholog) AND INVOLVED IN negative regulation of histone H3-K27 methylation (ortholog) AND positive regulation of transcription elongation from RNA polymerase II promoter (ortholog) AND regulation of isotype switching (ortholog) AND INTERACTS WITH 2 6-dinitrotoluene AND 4-amino-2 6…	Coding
TC0800002824.rn.1	4.15	3.28	-1.83	0.0301	0.5005	uc009qgn.2	piRNA piR-27657, complete sequence.	NonCoding
TC1200001839.rn.1	6.46	5.59	-1.82	0.0238	0.4798	NONMMUG033385	Non-coding transcript identified by NONCODE: Sense No Exonic	NonCoding
TC0200004001.rn.1	5.36	4.5	-1.82	0.0395	0.5258	NONMMUG027037	Non-coding transcript identified by NONCODE: Linc	NonCoding
TC2000000712.rn.1	7.73	6.87	-1.82	0.0184	0.4652			Pseudogene
TC0X00001712.rn.1	4.66	3.8	-1.82	0.0473	0.5481	ENSMUSG00000083117	predicted gene 15171, Non-coding transcript identified by NONCODE: Linc, DnaJ (Hsp40) homolog, subfamily C, member 19 (Dnajc19) pseudogene	Multiple_Complex
TC0800001094.rn.1	4.58	3.72	-1.82	0.0045	0.3901	NONMMUG038171	Non-coding transcript identified by NONCODE: Linc, Non-coding transcript identified by Luo, et al.	NonCoding
TC1800001287.rn.1	6.85	5.98	-1.82	0.048	0.5496	Slc25a2	solute carrier family 25 (mitochondrial carrier, ornithine transporter) member 2; INVOLVED IN transport (inferred) AND FOUND IN mitochondrion (ortholog) AND INTERACTS WITH (-)-epigallocatechin 3-gallate (ortholog) AND 17beta-estradiol (ortholog) AND 2-methylcholine (ortholog)	Coding
TC1200001490.rn.1	4.65	3.78	-1.82	0.0233	0.4793	NONMMUG033841	Non-coding transcript identified by NONCODE: Linc, Non-coding transcript identified by Luo, et al.	NonCoding
TC0200000960.rn.1	14.36	13.5	-1.82	0.0025	0.3762	Usp13	ubiquitin specific peptidase 13; ENCODES a protein that exhibits cysteine-type endopeptidase activity (ortholog) AND ubiquitin binding (ortholog) AND ubiquitin protein ligase binding (ortholog) AND INVOLVED IN cell proliferation (ortholog) AND protein K63-linked deubiquitination (ortholog) AND protein stabilization (ortholog) AND INTERACTS WITH (-)-epigallocatechin 3-gallate (ortholog) AND 17beta…	Coding
TC0100007947.rn.1	6.88	6.01	-1.82	0.0079	0.4083	tarflo	Unannotated AceView Transcript	Unassigned
TC1000003094.rn.1	10.29	9.43	-1.82	0.0008	0.3283	Slc35g3; Polr2a	solute carrier family 35, member G3; DNA-directed RNA polymerase; polymerase (RNA) II (DNA directed) polypeptide A; ENCODES a protein that exhibits DNA binding (ortholog) AND poly(A) RNA binding (ortholog) AND ubiquitin protein ligase binding (ortholog) AND INVOLVED IN transcription from RNA polymerase II promoter (ortholog) AND PARTICIPATES IN Huntington disease pathway AND purine metabolic path…	Coding
TC0700002874.rn.1	5.56	4.69	-1.82	0.0102	0.4236	Avpr1a	arginine vasopressin receptor 1A; ENCODES a protein that exhibits peptide hormone binding AND V1A vasopressin receptor binding AND vasopressin receptor activity AND INVOLVED IN calcium-mediated signaling AND cellular response to water deprivation AND grooming behavior AND PARTICIPATES IN G protein mediated signaling pathway via Galphaq family AND vasopressin signaling pathway AND vasopressin sign…	Coding
TC0400002185.rn.1	9.35	8.49	-1.82	0.0149	0.4445	Nos3	nitric oxide synthase 3, endothelial cell; ENCODES a protein that exhibits actin binding AND beta-catenin binding AND cadherin binding AND INVOLVED IN aging AND bone development AND cellular response to cAMP AND PARTICIPATES IN eicosanoid signaling pathway AND vascular endothelial growth factor signaling pathway AND arginine and proline metabolic pathway AND ASSOCIATED WITH Arteriovenous Fistula …	Coding
TC1000001104.rn.1	13	12.14	-1.82	0.005	0.3925	Prpf8	pre-mRNA processing factor 8; ENCODES a protein that exhibits poly(A) RNA binding (ortholog) AND INVOLVED IN mRNA splicing via spliceosome (inferred) AND PARTICIPATES IN retinitis pigmentosa pathway AND spliceosome pathway AND ASSOCIATED WITH Retinitis Pigmentosa (ortholog) AND Retinitis Pigmentosa 13 (ortholog) AND FOUND IN catalytic step 2 spliceosome (ortholog) AND membrane (ortholog) AND nucl…	Coding
TC1500000970.rn.1	5.04	4.18	-1.82	0.0224	0.4783			Pseudogene
TC0400003599.rn.1	3.68	2.82	-1.82	0.009	0.4162	Olr832	olfactory receptor 832; ENCODES a protein that exhibits G-protein coupled receptor activity (inferred) AND olfactory receptor activity (inferred) AND INVOLVED IN G-protein coupled receptor signaling pathway (inferred) AND detection of chemical stimulus involved in sensory perception of smell (inferred) AND FOUND IN integral to membrane (inferred) AND plasma membrane (inferred)	Coding
TC0900002233.rn.1	16.23	15.36	-1.82	0.0006	0.3281	Tns1	tensin 1; ENCODES a protein that exhibits poly(A) RNA binding (ortholog) AND INVOLVED IN cell-substrate junction assembly (ortholog) AND fibroblast migration (ortholog) AND FOUND IN cell-substrate junction (ortholog) AND focal adhesion (ortholog) AND INTERACTS WITH 2 3 7 8-tetrachlorodibenzodioxine AND 3H-1 2-dithiole-3-thione AND ammonium chloride; tensin 1 (Tns1), mRNA.	Coding
TC0400003074.rn.1	5.67	4.81	-1.82	0.0232	0.4793	NONMMUG035658	Non-coding transcript identified by NONCODE: Linc, Non-coding transcript identified by Luo, et al.	NonCoding
TC0200001674.rn.1	9.87	9.01	-1.82	0.0418	0.5331	LOC310649	similar to Zinc finger CCCH-type domain-containing protein 11A	Unassigned
TC0500002940.rn.1	8.75	7.89	-1.82	0.0442	0.5391	reyvoy	Unannotated AceView Transcript	Unassigned
TC0X00002684.rn.1	12.44	11.58	-1.82	0.025	0.4833			Coding
TC0100003574.rn.1	10.9	10.04	-1.82	0.0139	0.438	Plce1	phospholipase C, epsilon 1; ENCODES a protein that exhibits phosphatidylinositol phospholipase C activity AND Ras GTPase binding AND enzyme binding (ortholog) AND INVOLVED IN G-protein coupled receptor signaling pathway AND Ras protein signal transduction AND activation of MAPK activity (ortholog) AND PARTICIPATES IN calcium/calcium-mediated signaling pathway AND inositol phosphate metabolic path…	Coding
TC0100004325.rn.1	4.78	3.92	-1.82	0.0356	0.5146	KnowTID_00001864; ENSMUSG00000097522	Non-coding transcript identified by Luo, et al., predicted gene, 26844; predicted gene, 26844, Non-coding transcript identified by NONCODE: Linc, novel transcript	NonCoding
TC0100007532.rn.1	9.22	8.36	-1.81	0.0068	0.4077	Ranbp6	RAN binding protein 6; RAN binding protein 6 (Ranbp6), mRNA; INTERACTS WITH 2 4-dinitrotoluene AND 2 6-dinitrotoluene AND phenytoin	Coding
TC0900002002.rn.1	4.74	3.88	-1.81	0.0233	0.4793	NONMMUG000660	Non-coding transcript identified by NONCODE: Linc, Non-coding transcript identified by Luo, et al.	NonCoding
TC1600001219.rn.1	4.95	4.09	-1.81	0.0432	0.535	NONMMUG012614	Non-coding transcript identified by NONCODE: Sense No Exonic	NonCoding
TC0800003005.rn.1	11.07	10.22	-1.81	0.0218	0.4755	rarree	Unannotated AceView Transcript	Unassigned
TC1500000633.rn.1	4.64	3.78	-1.81	0.0155	0.4457	KnowTID_00002314	Non-coding transcript identified by Luo, et al., Non-coding transcript identified by NONCODE: Linc	NonCoding
TC0700003715.rn.1	4.68	3.82	-1.81	0.0076	0.4077	KnowTID_00003017	Non-coding transcript identified by Luo, et al., Non-coding transcript identified by NONCODE: Linc	NonCoding
TC0400000482.rn.1	16.2	15.34	-1.81	0.0431	0.5349	Lmod2	leiomodin 2 (cardiac) (Lmod2), mRNA; leiomodin 2 (cardiac), mRNA (cDNA clone MGC:156737 IMAGE:7104774), complete cds.	Coding
TC1000004263.rn.1	4.89	4.03	-1.81	0.0047	0.3902	LOC102546599	uncharacterized LOC102546599	NonCoding
TCX_KL568122v1_random00000001.rn.1	5.92	5.06	-1.81	0.0312	0.5021	Bex4	brain expressed, X-linked 4; brain expressed, X-linked 4 (Bex4), mRNA	Coding
TC0300001649.rn.1	8.46	7.6	-1.81	0.0078	0.4077	NONMMUG024541	Non-coding transcript identified by NONCODE: Antisense	NonCoding
TC0100007954.rn.1	15.16	14.3	-1.81	0.0018	0.3725	Ablim1	Protein Ablim1; actin-binding LIM protein 1; ENCODES a protein that exhibits actin binding (ortholog) AND INVOLVED IN axon guidance (ortholog) AND positive regulation of transcription from RNA polymerase II promoter (ortholog) AND FOUND IN actin cytoskeleton (ortholog) AND INTERACTS WITH diuron AND rotenone AND 17beta-estradiol (ortholog)	Coding
TC0600000482.rn.1	12.23	11.37	-1.81	0.0121	0.4337			Pseudogene
TC0100004191.rn.1	4.24	3.38	-1.81	0.0293	0.4963	Taar7g	trace amine-associated receptor 7g; ENCODES a protein that exhibits trace-amine receptor activity (inferred) AND INVOLVED IN G-protein coupled receptor signaling pathway (inferred) AND FOUND IN integral component of membrane (inferred) AND plasma membrane (inferred) AND INTERACTS WITH ammonium chloride	Coding
TC1000001783.rn.1	9.25	8.39	-1.81	0.0067	0.4057	KnowTID_00001194	Non-coding transcript identified by Luo, et al., Non-coding transcript identified by NONCODE: Linc	NonCoding
TC0300003536.rn.1	6.06	5.21	-1.81	0.0335	0.5096	moychy	Unannotated AceView Transcript	Unassigned
TC0800003633.rn.1	13.95	13.09	-1.81	0.0016	0.3725	Fyco1	FYVE and coiled-coil domain containing 1; ENCODES a protein that exhibits metal ion binding (inferred) AND INVOLVED IN plus-end-directed vesicle transport along microtubule (ortholog) AND ASSOCIATED WITH Cataract autosomal recessive congenital 2 (ortholog) AND FOUND IN autophagic vacuole (ortholog) AND late endosome (ortholog) AND lysosome (ortholog) AND INTERACTS WITH 2 3 7 8-tetrachlorodibenzod…	Coding
TC1000000092.rn.1	7.69	6.84	-1.81	0.0309	0.5013	Tmem186	transmembrane protein 186; FOUND IN mitochondrion (ortholog) AND INTERACTS WITH cadmium dichloride AND 17alpha-ethynylestradiol (ortholog) AND aflatoxin B1 (ortholog)	Coding
TC0600003246.rn.1	4.98	4.12	-1.81	0.0339	0.5115	LOC102552388	uncharacterized LOC102552388	NonCoding
TC1800001511.rn.1	8	7.15	-1.81	0.0066	0.4054	Hmgxb3	HMG box domain containing 3	Coding
TC0200001081.rn.1	6.72	5.87	-1.81	0.0177	0.4602	weeblo	Unannotated AceView Transcript	Unassigned
TC1500000903.rn.1	9.36	8.51	-1.8	0.0055	0.396	Mtrf1	mitochondrial translational release factor 1; ENCODES a protein that exhibits translation release factor activity codon specific (inferred) AND INVOLVED IN translational termination (inferred) AND FOUND IN mitochondrion (ortholog) AND INTERACTS WITH (-)-epigallocatechin 3-gallate (ortholog) AND 17alpha-ethynylestradiol (ortholog) AND 2 3 7 8-tetrachlorodibenzodioxine (ortholog)	Coding
TC0300004128.rn.1	9.93	9.08	-1.8	0.0038	0.3859	Anapc1	anaphase promoting complex subunit 1; INVOLVED IN protein K11-linked ubiquitination (ortholog) AND PARTICIPATES IN cell cycle pathway mitotic AND ubiquitin/proteasome degradation pathway AND FOUND IN anaphase-promoting complex (ortholog) AND nucleus (ortholog) AND INTERACTS WITH 2 4-dinitrotoluene AND 2 6-dinitrotoluene AND ketamine; Chalmel, et. al. AceView Annotation Anapc1.aSep08	Coding
TC1000001057.rn.1	7.32	6.47	-1.8	0.0492	0.5536	barno	Unannotated AceView Transcript	Unassigned
TC1500000342.rn.1	7.64	6.79	-1.8	0.0233	0.4793	Trav4-2	T cell receptor alpha variable 4-2	Coding
TC1400000938.rn.1	8.86	8.01	-1.8	0.0263	0.4867	Aebp1	AE binding protein 1; ENCODES a protein that exhibits carboxypeptidase activity (ortholog) AND RNA polymerase II regulatory region sequence-specific DNA binding (ortholog) AND RNA polymerase II transcription regulatory region sequence-specific DNA binding transcription factor activity involved in negative regulation of transcription (ortholog) AND INVOLVED IN negative regulation of transcription …	Coding
TC0100002645.rn.1	8.98	8.13	-1.8	0.003	0.3859	Srcap	Snf2-related CREBBP activator protein	Coding
TC1200000591.rn.1	12.14	11.29	-1.8	0.0242	0.4808	Rilpl1	Rab interacting lysosomal protein-like 1; INVOLVED IN regulation of neuron death AND epithelial cell morphogenesis (ortholog) AND intracellular protein transport (ortholog) AND FOUND IN cytosol AND cell (ortholog) AND centrosome (ortholog) AND INTERACTS WITH 1 3-dinitrobenzene AND indole-3-methanol AND N-nitrosodiethylamine	Coding
TC0100000189.rn.1	8.48	7.63	-1.8	0.0389	0.5242			NonCoding
TC0400001611.rn.1	10.72	9.88	-1.8	0.002	0.3725	Cand2	cullin-associated and neddylation-dissociated 2 (putative); ENCODES a protein that exhibits TBP-class protein binding AND INVOLVED IN regulation of transcription DNA-dependent (inferred) AND transcription DNA-dependent (inferred) AND FOUND IN nucleus AND intracellular (ortholog) AND INTERACTS WITH ammonium chloride AND ketamine AND 2 3 7 8-tetrachlorodibenzodioxine (ortholog)	Coding
TC1300000633.rn.1	5.54	4.69	-1.8	0.029	0.4953	serkee	Unannotated AceView Transcript	Unassigned
TC1400000355.rn.1	3.98	3.13	-1.8	0.0187	0.467	NONMMUG032847	Non-coding transcript identified by NONCODE: Linc, Non-coding transcript identified by Luo, et al.	NonCoding
TC0300000906.rn.1	6.44	5.59	-1.8	0.0392	0.525	lawchy	Unannotated AceView Transcript; Chalmel, et. al. AceView Annotation lawchy.aSep08	NonCoding
TC0200004218.rn.1	10.99	10.15	-1.8	0.0032	0.3859	LOC100364568; varbler; vobler	regulation of nuclear pre-mRNA domain containing 2-like; Unannotated AceView Transcript	Coding
TC1700000282.rn.1	9.04	8.19	-1.8	0.0461	0.5446	Wnk2	WNK lysine deficient protein kinase 2; ENCODES a protein that exhibits ATP binding (inferred) AND protein serine/threonine kinase activity (inferred) AND INVOLVED IN negative regulation of cell proliferation (ortholog) AND negative regulation of ERK1 and ERK2 cascade (ortholog) AND positive regulation of sodium ion transmembrane transporter activity (ortholog) AND FOUND IN cytoplasm (ortholog) AN…	Coding
TC0100003862.rn.1	9.86	9.02	-1.8	0.0029	0.3859	Nhlrc2	NHL repeat containing 2; INTERACTS WITH 2 6-dinitrotoluene AND dibutyl phthalate AND 2 3 7 8-tetrachlorodibenzodioxine (ortholog)	Coding
TC1300000054.rn.1	8.79	7.95	-1.79	0.0259	0.4854	LOC498205	INTERACTS WITH (-)-epigallocatechin 3-gallate (ortholog) AND benzo[a]pyrene (ortholog) AND copper(2+) sulfate (ortholog)	Multiple_Complex
TC0100000203.rn.1	15.21	14.36	-1.79	0.0081	0.41	Lama2	laminin, alpha 2	Unassigned
TC1700000636.rn.1	4.19	3.34	-1.79	0.0215	0.4755	NONMMUG010498	Non-coding transcript identified by NONCODE: Linc	NonCoding
TC0800002818.rn.1	10.34	9.5	-1.79	0.0021	0.3725	Tln2	talin 2; ENCODES a protein that exhibits actin binding (inferred) AND insulin receptor binding (inferred) AND structural constituent of cytoskeleton (inferred) AND INVOLVED IN cell adhesion (inferred) AND cytoskeletal anchoring at plasma membrane (inferred) AND PARTICIPATES IN integrin mediated signaling pathway AND FOUND IN fascia adherens (ortholog) AND synapse (ortholog) AND INTERACTS WITH 2-m…	Coding
TC0100006136.rn.1	10.16	9.32	-1.79	0.0237	0.4795	Ppme1	protein phosphatase methylesterase 1; ENCODES a protein that exhibits protein kinase binding AND protein C-terminal methylesterase activity (ortholog) AND protein phosphatase 2A binding (ortholog) AND INVOLVED IN protein demethylation (ortholog) AND INTERACTS WITH 2 3 7 8-tetrachlorodibenzodioxine AND (-)-epigallocatechin 3-gallate (ortholog) AND 3 4-methylenedioxymethamphetamine (ortholog); prot…	Coding
TC0400000952.rn.1	10.53	9.69	-1.79	0.0199	0.4708	Wipf3	WAS/WASL interacting protein family, member 3; WAS/WASL interacting protein family, member 3 (Wipf3), mRNA; ENCODES a protein that exhibits SH3 domain binding AND INVOLVED IN cell differentiation (inferred) AND multicellular organismal development (inferred) AND spermatogenesis (inferred) AND FOUND IN cytoplasm (inferred) AND nucleolus (inferred) AND INTERACTS WITH 2 3 7 8-tetrachlorodibenzodioxi…	Coding
[truncated: 5,222 more rows]
