# Supplementary material for: Sex differences in cardiac transcriptomic response to neonatal sleep apnea
Source: Physiol Rep. 2024 Jul 9;12(13):e16110. doi: 10.14814/phy2.16110 (PMC11233197; doi:10.14814/phy2.16110)
Supplement: Supplementary file 3 — Table S1. [file PHY2-12-e16110-s003.xlsx]

## Sheet: Sheet1
Sex differences in cardiac transcriptomic response to neonatal sleep apnea
Cheung EC, et.al.
		Supplemental Table S1: Rat primer sequences used for qPCR of select DEGs
		Gene (Rattus Norvegicus)	FWD	RV
		Cacna1c	TCG TGG GTT TCG TCA TTG TC	TGT ACT GGT GCT GGT TCT TG
		Tgfb3	GAT CTA GGC TGG AAA TGG GTC	CGG GTT CAG GGT GTT GTA TAG
		Cav3	GGA GAT AGA CTT GGT GAA CAG AG	TTG GAG ACG GTG AAA GTG G
		Insr	AAA CTA CAG TGT TCG AGT CCG	GAA GAG GAA GAC GAA GAT GAG G
		Kcnb1	GAA ACT CTG GGA TCT GCT GG	GAA CTC GTC TAG GCT CTG C
		Pdha2	GCT ATG AGA GTT GTC CTG GTT G	ATA CCG CAT AGA CAT TCC CAA G
		Gapdh	CCA TCA ACG ACC CCT TCA TT	GAC CAG CTT CCC ATT CTC AG
	Supplemental Table S2: Female differentially expressed miRNA with target DEGs from dataset
	ID	miRNA Symbol	Expr Fold Change	FEMALE miRNA target genes Down-Regulated in data set		ID	Symbol	Expr Fold Change	FEMALE miRNA target genes Up-Regulated in data set
	20500726	miR-122-5p	15.56	GPR157, NRN1		20504559	miR-1224-5p	-4.25	H2BC12
	20500786	miR-184	6.58	LEPROT, NRN1		20526885	miR-7162-3p	-3.78	BIRC5
	20517704	miR-4324	5.65	GPR157, ITGAL, LEPROT, RSAD2, SIAH3		20518623	miR-3935	-3.7	H2BC12
	20500189	miR-29b-3p	4.33	SIAH4		20529770	miR-8060	-3.48	CCDC126
	20519533	miR-4710	3.78	NOX4		20525562	miR-6800-3p	-3.24	ATP1B4, PROCR
	20519556	miR-4722-3p	3.52	GPR157, PCARE, RMI2		20515624	miR-879-5p	-3.22	ACTG1, BCKDK, DHCR24, ELN
	20500188	miR-29b-3p	3.33	SIAH3		20525438	miR-1914-3p	-3.12	C1QTNF6, DDIT4, DHCR24, FAM107A, PER1, PPP1R14B, RNASE1, TMEM88, ZCCHC24
	20502235	miR-18a-5p	3.31	NRXN1		20519659	miR-4778-5p	-3.12	BIRC5, KERA
	20518857	miR-4472	3.25	PCARE, SPRR4		20525559	miR-6799-5p	-3	ATP1B4, FAM169A, LRRC10, PER1, RNASE1, TIMP4, TMEM88, ZCCHC24
	20525470	miR-3551-5p	3.17	NEK7		20520208	miR-5006-5p	-2.88	ACTG1, ATP1B4, DDIT4, FAM107A, TCIM
	20503873	miR-499-5p	2.82	GLIPR1L1, SIAH3, SOCS6		20501229	miR-293-5p	-2.56	CCDC126, GJD4
	20500179	let-7a-5p	2.76	GPR157, HK2, IFRD1, NGF, RMI2		20525497	miR-6768-5p	-2.55	ANXA2
	20500150	miR-25-5p	2.53	LEPROT		20519689	miR-17-2-3p	-2.51	F3
	20517745	miR-4286	2.52	LEPROT		20519497	miR-4689	-2.5	BIRC5, CLTRN, H2BC12, LRRC10, P2RX4
	20500555	miR-200a-5p	2.44	OR10A6, SIAH3		20519670	miR-4783-3p	-2.49	DAG1, MMP2, TCIM
	20505801	miR-760-3p	2.42	ITGAL, RSAD2, TCP11L2		20500737	miR-132-3p	-2.47	H2AC11, LRRC10
	20500141	miR-21-5p	2.39	NEK7, PPP1R3A, RSAD2, SOCS6		20501276	miR-330-3p	-2.46	AGTR2, SEPTIN10
	20505799	miR-374b-5p	2.38	CCL2		20525603	miR-6821-5p	-2.36	ATP1B4, TMEM88
	20502367	miR-34a-5p	2.28	NRN1, PHKB, RSAD2, SERINC1		20525585	miR-6737-5p	-2.34	CDKL3, DAG1, DHCR24, ELN, FADS2, FAM107A, MSLN, NEUROD6, NPPA, P2RX4, SH2D3C, SLC7A1, TOB2, ZCCHC24
	20501206	miR-92a-3p	2.24	CXXC5. LEPROT		20519595	miR-4743-5p	-2.17	C1QTNF6, FAM107A
	20500135	miR-19b-3p	2.22	GNRH1, MRGPRX2, SPTA1		20525623	miR-1839-5p	-2.16	CCDC126, IGFBP3, LRRC10
	20525621	miR-6830-5p	2.21	PACRG		20515585	miR-3162-5p	-2.15	CHRDL1, FAM169A, LRRC10, PLA2R1, TRIM55
	20501291	miR-148a-3p	2.2	CRYBG3, ULBP1		20519592	miR-4675	-2.14	DHCR24, MMP2
	20504356	miR-615-5p	2.2	HK2		20525439	miR-1914-3p	-2.12	C1QTNF6, DDIT4, DHCR24, FAM107A, PER1, PPP1R14B, RNASE1, TMEM88, ZCCHC25
	20500133	miR-18a-3p	2.16	HK2, MRGPRX2		20506006	miR-937-5p	-2.1	CD1D
	20525457	miR-6748-5p	2.15	LEPROT, NRN1		20519439	miR-4655-5p	-2.07	IGFBP3
	20500435	miR-7a-5p	2.13	LEPROT, MRGPRX2, OTOR, ULBP1		20517919	miR-3665	-2.06	C1QTNF6, FADS2, FAM107A, FMO3, PPIC, SH2D3C, TMEM88
	20518625	miR-3937	2.12	RSAD2		20523022	miR-6090	-2.06	LRRN4, PPP1R14B
	20525555	miR-1249-5p	2.11	SPRR4		20517729	miR-4270	-2.05	BIRC5, DHCR24, FADS2, FAM107A, KLF9, LRRC10, POLR2F, PTGS1, TOB2
	20501172	miR-299a-5p	2.06	NRXN1		20518874	miR-4481	-2.05	BCKDK, ENC1, H2AC11, TOB2, ZCCHC24
	20525577	miR-6808-5p	2.06	BCKDHB, RMI2		20518432	miR-3911	-2.02	BCKDK, DHCR24, ELN, FAM169A, FNDC1, LRRC10, TOB2
	20500556	miR-200b-3p	2.02	MAP3K5, SERINC1
	20500717	miR-1-3p	2.01	BCKDHB, CCL2, PCARE
	20515536	miR-378a-3p	2	SERINC1
	Supplemental Table S3: Male differentially expressed miRNA with target DEGs from dataset
	ID	miRNA Symbol	Expr Fold Change	MALE miRNA target genes Down-Regulated in data set		ID	Symbol	Expr Fold Change	MALE miRNA target genes Up-Regulated in data set
	20505806	miR-208a-3p	6.24	C12orf73, CACNB2, CLDN11, CPM, EPB41L2, MED13, N4BP1, NRIP1, PIGM, PRKAR1A, PTAR1, TNRC6C		20529137	miR-7845-5p	-2.52	AWAT2, BCAS1, CD300LB, CD40LG, CFAP418, CXCR1, EPS8L3, GABRA4, GARNL3, GLP2R, GNGT2, HAVCR2, KCTD6, MLF1, MYT1, NMUR1, NMUR2, NPVF, NSG2, OR51E2, PCBD2, PLA2G2C, PRG2, RASGEF1B, RAX, RPL22, SH2D7, SPOCK1, SPRR1A, SYNGR3, VSX2, ZDHHC2
	20501201	miR-362-5p	4.4	CORO2B, MYCBP2, NRIP1, PIK3CB, PLCD1, SEMA3A, TCIM, ZNF707		20504591	miR-1298-3p	-2.49	AQP3, COPZ2, DPH3, GDF6, GNG11, HPGD, HPGDS, HTR4, KCNE5, NENF, OAS2, OGG1, PLA2G2D, RAX, RPL22, RPS26, S100A10, SH2D7, SPCS1, ST8SIA2, TAL2, TMEM132B, TMEM213, TRAPPC2, TSSK6, ZNF423
	20519588	miR-4738-3p	3.36	ABCD3, AKAP1, BEX4, BMS1, DNAJA3, EXO5, GPD2, KIF1B, MGAT4C, MIB1, PPTC7, PRKAR1A, PTAR1, RRS1, SYVN1, TBC1D9B, UBR2, VWA7		20500783	miR-150-3p	-2.37	ARPP21, BTBD18, C4orf50, C6, CERS3, COX7B, CST3, HP, KIAA1143, M1AP, MMD2, MS4A7, OSTC, RHCE/RHD, SLAIN1, SLC66A3, SPOCK1, ST8SIA2, TMPRSS4
	20502456	miR-409-3p	3.31	MSH6, NNT		20515607	miR-10394-3p	-2.24	CD209, COX7B, EVX1, FCRLB, KCNE5, LCN6, NPBWR1, PLA2G2C, SLC29A4, TTLL10
	20505799	miR-374b-5p	3.05	ABCD3, EPB41L2, FZD3, NHLRC2, PDE7B, RANBP6, SMAD6		20504273	miR-92b-5p	-2.23	BDKRB2, CBLN2, FCRLB, FSCN3, HOXA9, LRRC3, MAPK3, MCRIP1, MYT1, RAX
	20501175	miR-130a-3p	3.01	AGO1, AKAP1, ARHGEF12, BBX, BMPR2, BPTF, BRWD1, CLCN6, CPT1A, CRYBG3, CSF1, DCP2, DDX6, DICER1, DIP2C, DPYSL2, ENTPD5, FAM43A, FICD, FYCO1, GRB10, HCFC2, HECTD1, HYAL1, ING1, ITPR1, KIAA0319L, KIF13A, KLF3, KMT2C, LRP6, LRRK2, LYST,MAP1B, MAP4, MPHOSPH9, MTMR10, MTMR4, MYH14, PCNX1, PDE7B, PDGFRA, PIK3CB, PPP6R1, RAPGEF4, RELCH, RFXAP, SESTD1, SETD7, SLC25A21, SLC8A1, SPEN, STAT3, SUN2, TACC2, TB…		20519457	miR-1275	-2.12	ADORA1, AGPAT4, ARF5, ARHGDIG, ARSI, ATCAY, BDKRB2, C16orf92, C2orf81, C6, CAV3, CCDC81, CD300LB, CD40LG, CFAP418, CLEC2D, COX7B, CYP2C19, CYP3A5, DLX2, DLX4, ERGIC3, F2RL3, FABP7, FSCN3, GDF6, GPR143, GREM2, HOXA11, HPGDS, IL1F10, IYD, KCNE5, KRTAP10-7, LALBA, LGALS1, LRRC15, LRRC3, LRRC52, MCRIP1, MUC13, NPBWR1, NR4A1, NSG2, NUPR1, OAS2, PCP2, PHF5A, PLA2G2D, RAX, RLBP1, RPL21, S100A10, SPECC1,…
	20519496	miR-4688	2.8	ABCA2, AEBP1, AHDC1, ANKRD52, AOC3, ATN1, ATP1B1, CASKIN2, CDC42EP1, CLDN11, CORO2B, CRK, CUEDC1, DCUN1D2, DEPTOR, DGCR2, ENG, ERC1, ERMP1, ESRRB, FKRP, FLNB, FMNL3, FSD2, H6PD, HIF1AN, HTRA3, INTS3, KCNB1, KLHL24, KMT2D, LMF2, LRBA, LRP5, LTBP4, MAPKBP1, MOB3B, MRAS, MRPS12, MUL1, NAMPT, NEURL1B, OGDH, PDGFRA, PHIP, PHKA1, PKD1, PPM1L, PPP1R9B, PPTC7, PRAG1, PROB1, PTGFRN, RHBDD1, SHISA9, SLC41A…		20525535	miR-10396b-5p	-2.01	ADORA1, CCN4, CD209, CD40LG, CLDN6, DLX2, DUOXA1, EVX1, GREM2, HOXC11, LCN1, LRRC3, M1AP, MAPK3, MUC13, NPBWR1, PRSS33, RAX, RBBP8NL, RPS15A, S100A16, SH2D1B, SLC17A7, SLC29A4, TAL2, TFAP2B, TMPRSS4, VSX2
	20500459	miR-203a-3p	2.76	HNRNPUL2, LPP, TCIM
	20524053	miR-6132	2.52	ABCA2, ABCD1, ABT1, AGGF1, AGO1, ANAPC2, ANKRD52, ATG13, BANP, C10orf71, CALCOCO1, CDC42BPB, CDC42EP1, CKAP5, CLCN6, CLUH, CNNM4, CNTNAP2, CPT1A, CSF1, CUEDC1, CYTH3, DCAF1, DDB1, DGCR2, DMAC2, DNAJA3, ELL2, ENTPD5, ERC1, FBLIM1, FEM1A, FKRP, FOXK1, FOXO3, FYCO1, GALNS, GBF1, GOLGA2, GOLGA3, GSN, HTT, HYAL1, IKBKB, INTS1, JPH2, KLK10, KMT2D, LAMA5, LARP1, LRSAM1, LTBP4, MAP4, MRPS5, NECAP1, PDPR,…
	20501300	miR-335-5p	2.5	ABCD1, ACOT11, C5AR1, FITM2, GNS, NNT, PTPN11, SMARCA2, TRIM26, UBE2H
	20503887	miR-505-3p	2.49	ANKRD40, B3GALNT2, BOD1L1, C1orf131, CHD2, CLSTN1, CRYBG3, DENND5B, DGCR2, DNAJA3, EIF3A, ELL2, GTF3C4, IL6ST, KBTBD6, MGAT4C, MTMR4, OTUD4, PLEKHM2, PTPN11, PUM2, RFXAP, SHISA9, SLC12A6, TIMP3, ZKSCAN5
	20503808	miR-193a-3p	2.42	ACOT11, ADCY9, ALDH9A1, AREL1, ARHGEF12, CAVIN4, CLSTN1, CNNM4, CRK, DENND5B, DNAJC13, ERC1, FNDC5, FOCAD, GCLC, GRB10, ING1, INO80, IRF2BPL, KANK2, KCNB1, KDM5C, KIF1B, LAMC1, LPCAT1, LPP, LUZP1, MICAL2, MTHFD1, MTM1, MYH11, NF1, NRIP1, NSF, NT5DC3, PAFAH2, PPTC7, PROB1, RALGAPB, SENP5, SETD7, SH3RF3, SLC2A13, SLC5A3, SUFU, SYNRG, TANC2, TAOK1, TBL1XR1, TNS1, UNC119B, UNC5B, USP13, WDFY2, WDR48,…
	20500147	miR-24-1-5p	2.41	CLSTN2, CNNM4, COG6, EXOC4, FICD, FZD3, HACD3, HIPK3, IGDCC4, IL6ST, LRRC2, MGA, PDK4, PEAR1, PPARGC1B, PRKAR1A, SLC4A7, SLC5A3, UBE2H, UNC119B, ZNF770, ZYG11B
	20525450	miR-1934-3p	2.19	ADCY9, ATRN, CAND2, CDC73, DPYSL2, EXO5, FICD, FZD3, GOLGA2, GPAM, IL6ST, ITGA9, KLF3, KLK10, MAN1C1 PCDH12, PPM1L, PRPF8, RALGAPB, SSH1, TBCEL, TOR1B, TRAK1, WDR7
	20504418	miR-411-5p	2.13	ABT1, GTF2I, PM20D2, SLC4A7, SMARCA2, USP34
	20500135	miR-19b-3p	2.11	ABCD3, ACO1, AFF1, AGO1, AKAP1, ALG2, ATP2C1, ATXN1L, ATXN7, B3GALNT2, BMPR2, BPTF, C10orf71, CACNA1C, CEP350, CLCN6, DCP2, DDX6, ELL2, FAM43A, FICD, GNRH1, GRB10, HIC1, HIPK3, HYAL1, INO80, KIF13A, MAN1C1, MICAL2, MTMR10, NBEA, OSBPL11, PDE7B, PHIP, PIK3CA, PIK3CB, PPP6R1, PPP6R3, PPTC7, PTAR1, RAPGEF4, RELCH, RNF19A, SAMD4A, SCAI, SEL1L, SLC4A7, SLC6A8, SLC8A1, SMARCA2, SMCR8, SYNPO2, SYT11, TA…
	20501179	miR-296-3p	2.08	ANKRD52, ASAP1, CADPS, CHST15, CPM, DEPTOR, EIF4EBP3, FAM43A, GNPDA1, GOLGA2, HACD3, HSPB8, IL6ST, MRAS, RCBTB1, SLC38A1, SMURF2, SORD, ZBTB20
	20501172	miR-299a-5p	2	ABCD3, ANKRD40, FHOD3, GFRA2, GPAM, GPD2, HACD3, OSBPL11, PM20D2, PTAR1, RRS1, SERPINE1, SKIC3
	20502437	miR-431-5p	2	AKAP1, APP, ELL2, ELP1, HACD3, HIPK3, MPV17L2, MUL1, OSBPL11, PDK4, PIGM, SORBS1, UBE2O, VPS13B, VWA7, WDR48, WFDC1, WNK2, ZSWIM4
